# Supplementary material for: Chromatin states responsible for the regulation of differentially expressed genes under 60Co~γ ray radiation in rice
Source: BMC Genomics. 2017 Oct 12;18:778. doi: 10.1186/s12864-017-4172-x (PMC5639768; doi:10.1186/s12864-017-4172-x)
Supplement: Supplementary file 3 — Summary of DEGs post-IR treatment. (XLS 1086 kb) [file 12864_2017_4172_MOESM3_ESM.xls]

## Sheet: DEG
test_id	gene_id	gene	locus	sample_1	sample_2	status	value_1	value_2	log2(fold_change)	test_stat	p_value	q_value	significant
LOC_Os11g41610	LOC_Os11g41610	LOC_Os11g41610	Chr11:24973758-24975050	AA_0	AA_50	OK	533.656	0	#NAME?	#NAME?	0.00485	0.0326408	yes
LOC_Os01g55220	LOC_Os01g55220	LOC_Os01g55220	Chr1:31766629-31766842	AA_0	AA_50	OK	294.789	0	#NAME?	#NAME?	5e-05	0.000973301	yes
LOC_Os02g22580	LOC_Os02g22580	LOC_Os02g22580	Chr2:13467196-13467584	AA_0	AA_50	OK	39.9075	0	#NAME?	#NAME?	0.0072	0.0427206	yes
LOC_Os12g13350	LOC_Os12g13350	LOC_Os12g13350	Chr12:7453144-7453539	AA_0	AA_50	OK	26.1846	0	#NAME?	#NAME?	0.00355	0.0263376	yes
LOC_Os01g18450	LOC_Os01g18450	LOC_Os01g18450	Chr1:10370061-10370403	AA_0	AA_50	OK	25.5142	0	#NAME?	#NAME?	0.0039	0.0279434	yes
LOC_Os03g07540	LOC_Os03g07540	LOC_Os03g07540	Chr3:3845712-3846277	AA_0	AA_50	OK	12.5331	0	#NAME?	#NAME?	0.0027	0.0214821	yes
LOC_Os02g06850	LOC_Os02g06850	LOC_Os02g06850	Chr2:3458252-3458633	AA_0	AA_50	OK	9.91411	0	#NAME?	#NAME?	5e-05	0.000973301	yes
LOC_Os03g01620	LOC_Os03g01620	LOC_Os03g01620	Chr3:389756-390047	AA_0	AA_50	OK	8.57809	0	#NAME?	#NAME?	0.0039	0.0279434	yes
LOC_Os06g34540	LOC_Os06g34540	LOC_Os06g34540	Chr6:20093403-20094054	AA_0	AA_50	OK	5.81205	0	#NAME?	#NAME?	5e-05	0.000973301	yes
LOC_Os03g47246	LOC_Os03g47246	LOC_Os03g47246	Chr3:26736781-26737150	AA_0	AA_50	OK	4.4045	0	#NAME?	#NAME?	0.00025	0.00363444	yes
LOC_Os11g19240	LOC_Os11g19240	LOC_Os11g19240	Chr11:10998984-11000677	AA_0	AA_50	OK	3.11702	0	#NAME?	#NAME?	5e-05	0.000973301	yes
LOC_Os05g05110	LOC_Os05g05110	LOC_Os05g05110	Chr5:2482187-2482637	AA_0	AA_50	OK	2.45509	0	#NAME?	#NAME?	5e-05	0.000973301	yes
LOC_Os05g27800	LOC_Os05g27800	LOC_Os05g27800	Chr5:16202766-16203195	AA_0	AA_50	OK	2.30608	0	#NAME?	#NAME?	0.00055	0.00670705	yes
LOC_Os01g46820	LOC_Os01g46820	LOC_Os01g46820	Chr1:26709124-26710724	AA_0	AA_50	OK	1.46084	0	#NAME?	#NAME?	0.00535	0.0347707	yes
LOC_Os07g30590	LOC_Os07g30590	LOC_Os07g30590	Chr7:18102553-18103715	AA_0	AA_50	OK	1.41097	0	#NAME?	#NAME?	5e-05	0.000973301	yes
LOC_Os09g37940	LOC_Os09g37940	LOC_Os09g37940	Chr9:21879202-21879709	AA_0	AA_50	OK	1.25612	0	#NAME?	#NAME?	0.00215	0.0183501	yes
LOC_Os11g09360	LOC_Os11g09360	LOC_Os11g09360	Chr11:5026366-5027388	AA_0	AA_50	OK	1.23476	0	#NAME?	#NAME?	5e-05	0.000973301	yes
LOC_Os01g57990	LOC_Os01g57990	LOC_Os01g57990	Chr1:33536131-33536849	AA_0	AA_50	OK	1.21428	0	#NAME?	#NAME?	0.00115	0.0116354	yes
LOC_Os08g39770	LOC_Os08g39770	LOC_Os08g39770	Chr8:25184236-25186216	AA_0	AA_50	OK	1.19474	0	#NAME?	#NAME?	5e-05	0.000973301	yes
LOC_Os09g34020	LOC_Os09g34020	LOC_Os09g34020	Chr9:20082910-20083444	AA_0	AA_50	OK	0.992813	0	#NAME?	#NAME?	0.0023	0.0192346	yes
LOC_Os05g44220	LOC_Os05g44220	LOC_Os05g44220	Chr5:25727527-25728034	AA_0	AA_50	OK	0.989709	0	#NAME?	#NAME?	0.00525	0.0343154	yes
LOC_Os07g02790	LOC_Os07g02790	LOC_Os07g02790	Chr7:1023877-1026426	AA_0	AA_50	OK	0.989486	0	#NAME?	#NAME?	0.0001	0.0017397	yes
LOC_Os08g39790	LOC_Os08g39790	LOC_Os08g39790	Chr8:25189350-25190788	AA_0	AA_50	OK	0.98657	0	#NAME?	#NAME?	5e-05	0.000973301	yes
LOC_Os02g10030	LOC_Os02g10030	LOC_Os02g10030	Chr2:5216901-5218063	AA_0	AA_50	OK	0.963104	0	#NAME?	#NAME?	0.00525	0.0343154	yes
LOC_Os12g09080	LOC_Os12g09080	LOC_Os12g09080	Chr12:4746628-4747737	AA_0	AA_50	OK	0.94864	0	#NAME?	#NAME?	5e-05	0.000973301	yes
LOC_Os06g40230	LOC_Os06g40230	LOC_Os06g40230	Chr6:23963767-23966175	AA_0	AA_50	OK	0.910542	0	#NAME?	#NAME?	5e-05	0.000973301	yes
LOC_Os02g57965	LOC_Os02g57965	LOC_Os02g57965	Chr2:35501039-35501778	AA_0	AA_50	OK	0.889267	0	#NAME?	#NAME?	0.0038	0.0275054	yes
LOC_Os03g18250	LOC_Os03g18250	LOC_Os03g18250	Chr3:10230611-10231357	AA_0	AA_50	OK	0.883907	0	#NAME?	#NAME?	0.0023	0.0192346	yes
LOC_Os07g42994	LOC_Os07g42994	LOC_Os07g42994	Chr7:25753390-25756546	AA_0	AA_50	OK	0.874242	0	#NAME?	#NAME?	0.0075	0.0438731	yes
LOC_Os03g20650	LOC_Os03g20650	LOC_Os03g20650	Chr3:11683443-11684335	AA_0	AA_50	OK	0.848467	0	#NAME?	#NAME?	0.0004	0.00524183	yes
LOC_Os12g17120	LOC_Os12g17120	LOC_Os12g17120	Chr12:9799556-9800483	AA_0	AA_50	OK	0.841309	0	#NAME?	#NAME?	0.00365	0.0267578	yes
LOC_Os07g25940	LOC_Os07g25940	LOC_Os07g25940	Chr7:14886511-14887063	AA_0	AA_50	OK	0.819716	0	#NAME?	#NAME?	0.00525	0.0343154	yes
LOC_Os03g07510	LOC_Os03g07510	LOC_Os03g07510	Chr3:3814370-3823216	AA_0	AA_50	OK	0.79417	0	#NAME?	#NAME?	0.0005	0.00625585	yes
LOC_Os12g35070	LOC_Os12g35070	LOC_Os12g35070	Chr12:21337512-21338221	AA_0	AA_50	OK	0.779325	0	#NAME?	#NAME?	0.007	0.0418331	yes
LOC_Os04g49730	LOC_Os04g49730	LOC_Os04g49730	Chr4:29656091-29656652	AA_0	AA_50	OK	0.77302	0	#NAME?	#NAME?	0.00485	0.0326408	yes
LOC_Os03g46454	LOC_Os03g46454	LOC_Os03g46454	Chr3:26276300-26277206	AA_0	AA_50	OK	0.770833	0	#NAME?	#NAME?	5e-05	0.000973301	yes
LOC_Os06g42890	LOC_Os06g42890	LOC_Os06g42890	Chr6:25767849-25769663	AA_0	AA_50	OK	0.752064	0	#NAME?	#NAME?	5e-05	0.000973301	yes
LOC_Os06g02840	LOC_Os06g02840	LOC_Os06g02840	Chr6:1044886-1045486	AA_0	AA_50	OK	0.718946	0	#NAME?	#NAME?	0.00365	0.0267578	yes
LOC_Os06g14200	LOC_Os06g14200	LOC_Os06g14200	Chr6:7925696-7927406	AA_0	AA_50	OK	0.683667	0	#NAME?	#NAME?	0.00535	0.0347707	yes
LOC_Os11g39200	LOC_Os11g39200	LOC_Os11g39200	Chr11:23342249-23344648	AA_0	AA_50	OK	0.650853	0	#NAME?	#NAME?	0.00145	0.0137459	yes
LOC_Os05g50140	LOC_Os05g50140	LOC_Os05g50140	Chr5:28735043-28737929	AA_0	AA_50	OK	0.638514	0	#NAME?	#NAME?	5e-05	0.000973301	yes
LOC_Os01g06400	LOC_Os01g06400	LOC_Os01g06400	Chr1:3031478-3033009	AA_0	AA_50	OK	0	2.49359	inf	#NAME?	5e-05	0.000973301	yes
LOC_Os01g06430	LOC_Os01g06430	LOC_Os01g06430	Chr1:3036470-3037289	AA_0	AA_50	OK	0	0.760952	inf	#NAME?	5e-05	0.000973301	yes
LOC_Os01g14540	LOC_Os01g14540	LOC_Os01g14540	Chr1:8152629-8153685	AA_0	AA_50	OK	0	0.683581	inf	#NAME?	5e-05	0.000973301	yes
LOC_Os01g14660	LOC_Os01g14660	LOC_Os01g14660	Chr1:8201895-8202798	AA_0	AA_50	OK	0	0.628166	inf	#NAME?	0.0005	0.00625585	yes
LOC_Os01g50490	LOC_Os01g50490	LOC_Os01g50490	Chr1:28991233-28993285	AA_0	AA_50	OK	0	0.862246	inf	#NAME?	5e-05	0.000973301	yes
LOC_Os01g60470	LOC_Os01g60470	LOC_Os01g60470	Chr1:34968935-34970708	AA_0	AA_50	OK	0	1.00329	inf	#NAME?	0.00185	0.0165039	yes
LOC_Os01g66650	LOC_Os01g66650	LOC_Os01g66650	Chr1:38712010-38716756	AA_0	AA_50	OK	0	2.72057	inf	#NAME?	5e-05	0.000973301	yes
LOC_Os01g73700	LOC_Os01g73700	LOC_Os01g73700	Chr1:42699970-42701323	AA_0	AA_50	OK	0	1.12281	inf	#NAME?	5e-05	0.000973301	yes
LOC_Os01g73720	LOC_Os01g73720	LOC_Os01g73720	Chr1:42706523-42707981	AA_0	AA_50	OK	0	1.09649	inf	#NAME?	5e-05	0.000973301	yes
LOC_Os01g73770	LOC_Os01g73770	LOC_Os01g73770	Chr1:42727425-42728363	AA_0	AA_50	OK	0	0.998228	inf	#NAME?	5e-05	0.000973301	yes
LOC_Os02g15860	LOC_Os02g15860	LOC_Os02g15860	Chr2:8973731-8974016	AA_0	AA_50	OK	0	10.655	inf	#NAME?	0.00165	0.0152045	yes
LOC_Os02g18954	LOC_Os02g18954	LOC_Os02g18954	Chr2:11071695-11077522	AA_0	AA_50	OK	0	0.690104	inf	#NAME?	5e-05	0.000973301	yes
LOC_Os02g23829	LOC_Os02g23829	LOC_Os02g23829	Chr2:13788166-13788583	AA_0	AA_50	OK	0	1.62836	inf	#NAME?	0.0043	0.0299618	yes
LOC_Os02g48280	LOC_Os02g48280	LOC_Os02g48280	Chr2:29548371-29548824	AA_0	AA_50	OK	0	1.54119	inf	#NAME?	0.00295	0.0229476	yes
LOC_Os02g54570	LOC_Os02g54570	LOC_Os02g54570	Chr2:33427244-33427781	AA_0	AA_50	OK	0	1.00252	inf	#NAME?	0.00295	0.0229476	yes
LOC_Os03g05250	LOC_Os03g05250	LOC_Os03g05250	Chr3:2541046-2543165	AA_0	AA_50	OK	0	0.753661	inf	#NAME?	0.0018	0.0161477	yes
LOC_Os03g14440	LOC_Os03g14440	LOC_Os03g14440	Chr3:7844777-7845424	AA_0	AA_50	OK	0	88.0338	inf	#NAME?	5e-05	0.000973301	yes
LOC_Os03g24680	LOC_Os03g24680	LOC_Os03g24680	Chr3:14060651-14066525	AA_0	AA_50	OK	0	1.31786	inf	#NAME?	5e-05	0.000973301	yes
LOC_Os03g25660	LOC_Os03g25660	LOC_Os03g25660	Chr3:14690355-14692590	AA_0	AA_50	OK	0	3.7573	inf	#NAME?	5e-05	0.000973301	yes
LOC_Os03g49270	LOC_Os03g49270	LOC_Os03g49270	Chr3:28054564-28055202	AA_0	AA_50	OK	0	1.99291	inf	#NAME?	5e-05	0.000973301	yes
LOC_Os03g53440	LOC_Os03g53440	LOC_Os03g53440	Chr3:30659866-30660655	AA_0	AA_50	OK	0	3.22232	inf	#NAME?	5e-05	0.000973301	yes
LOC_Os04g24328	LOC_Os04g24328	LOC_Os04g24328	Chr4:13937942-13939152	AA_0	AA_50	OK	0	0.667113	inf	#NAME?	0.00025	0.00363444	yes
LOC_Os04g35750	LOC_Os04g35750	LOC_Os04g35750	Chr4:21791506-21792300	AA_0	AA_50	OK	0	0.643818	inf	#NAME?	0.0013	0.0127353	yes
LOC_Os04g48440	LOC_Os04g48440	LOC_Os04g48440	Chr4:28886338-28886788	AA_0	AA_50	OK	0	3.05169	inf	#NAME?	5e-05	0.000973301	yes
LOC_Os04g50680	LOC_Os04g50680	LOC_Os04g50680	Chr4:29995752-29997261	AA_0	AA_50	OK	0	1.00977	inf	#NAME?	5e-05	0.000973301	yes
LOC_Os05g04450	LOC_Os05g04450	LOC_Os05g04450	Chr5:2050493-2052108	AA_0	AA_50	OK	0	0.978662	inf	#NAME?	5e-05	0.000973301	yes
LOC_Os05g12320	LOC_Os05g12320	LOC_Os05g12320	Chr5:7082882-7085033	AA_0	AA_50	OK	0	0.812844	inf	#NAME?	5e-05	0.000973301	yes
LOC_Os05g17770	LOC_Os05g17770	LOC_Os05g17770	Chr5:10211927-10214364	AA_0	AA_50	OK	0	0.775097	inf	#NAME?	0.0041	0.0289624	yes
LOC_Os05g19600	LOC_Os05g19600	LOC_Os05g19600	Chr5:11418126-11419599	AA_0	AA_50	OK	0	0.740029	inf	#NAME?	5e-05	0.000973301	yes
LOC_Os05g33580	LOC_Os05g33580	LOC_Os05g33580	Chr5:19739905-19740805	AA_0	AA_50	OK	0	7.72536	inf	#NAME?	5e-05	0.000973301	yes
LOC_Os05g35760	LOC_Os05g35760	LOC_Os05g35760	Chr5:21224845-21226727	AA_0	AA_50	OK	0	0.922404	inf	#NAME?	0.00185	0.0165039	yes
LOC_Os05g35800	LOC_Os05g35800	LOC_Os05g35800	Chr5:21240777-21241617	AA_0	AA_50	OK	0	1.46029	inf	#NAME?	5e-05	0.000973301	yes
LOC_Os05g46530	LOC_Os05g46530	LOC_Os05g46530	Chr5:26948389-26949834	AA_0	AA_50	OK	0	0.992035	inf	#NAME?	5e-05	0.000973301	yes
LOC_Os06g11700	LOC_Os06g11700	LOC_Os06g11700	Chr6:6199473-6200741	AA_0	AA_50	OK	0	1.39789	inf	#NAME?	5e-05	0.000973301	yes
LOC_Os06g15600	LOC_Os06g15600	LOC_Os06g15600	Chr6:8836956-8837941	AA_0	AA_50	OK	0	1.50821	inf	#NAME?	0.0005	0.00625585	yes
LOC_Os06g28800	LOC_Os06g28800	LOC_Os06g28800	Chr6:16397163-16398752	AA_0	AA_50	OK	0	1.27444	inf	#NAME?	5e-05	0.000973301	yes
LOC_Os06g30290	LOC_Os06g30290	LOC_Os06g30290	Chr6:17478775-17482215	AA_0	AA_50	OK	0	0.853184	inf	#NAME?	0.0003	0.00419651	yes
LOC_Os07g03690	LOC_Os07g03690	LOC_Os07g03690	Chr7:1500539-1501058	AA_0	AA_50	OK	0	0.902305	inf	#NAME?	0.00575	0.0367548	yes
LOC_Os07g04430	LOC_Os07g04430	LOC_Os07g04430	Chr7:1960512-1964480	AA_0	AA_50	OK	0	0.747378	inf	#NAME?	5e-05	0.000973301	yes
LOC_Os07g19240	LOC_Os07g19240	LOC_Os07g19240	Chr7:11398001-11398760	AA_0	AA_50	OK	0	0.692798	inf	#NAME?	0.0013	0.0127353	yes
LOC_Os07g22940	LOC_Os07g22940	LOC_Os07g22940	Chr7:12925517-12925892	AA_0	AA_50	OK	0	2.28878	inf	#NAME?	0.00545	0.0352492	yes
LOC_Os07g44550	LOC_Os07g44550	LOC_Os07g44550	Chr7:26603636-26604970	AA_0	AA_50	OK	0	1.10542	inf	#NAME?	5e-05	0.000973301	yes
LOC_Os07g44590	LOC_Os07g44590	LOC_Os07g44590	Chr7:26615488-26616879	AA_0	AA_50	OK	0	1.45958	inf	#NAME?	5e-05	0.000973301	yes
LOC_Os07g45080	LOC_Os07g45080	LOC_Os07g45080	Chr7:26911516-26912446	AA_0	AA_50	OK	0	1.19891	inf	#NAME?	5e-05	0.000973301	yes
LOC_Os08g14350	LOC_Os08g14350	LOC_Os08g14350	Chr8:8605006-8605717	AA_0	AA_50	OK	0	6.59875	inf	#NAME?	5e-05	0.000973301	yes
LOC_Os08g35570	LOC_Os08g35570	LOC_Os08g35570	Chr8:22408402-22409079	AA_0	AA_50	OK	0	0.629936	inf	#NAME?	0.00165	0.0152045	yes
LOC_Os08g45100	LOC_Os08g45100	LOC_Os08g45100	Chr8:28316713-28317641	AA_0	AA_50	OK	0	1.9181	inf	#NAME?	0.00065	0.00762135	yes
LOC_Os09g11620	LOC_Os09g11620	LOC_Os09g11620	Chr9:6488692-6489262	AA_0	AA_50	OK	0	1.17151	inf	#NAME?	0.00045	0.00574987	yes
LOC_Os09g24370	LOC_Os09g24370	LOC_Os09g24370	Chr9:14479022-14479844	AA_0	AA_50	OK	0	77.9606	inf	#NAME?	5e-05	0.000973301	yes
LOC_Os09g36500	LOC_Os09g36500	LOC_Os09g36500	Chr9:21056757-21057324	AA_0	AA_50	OK	0	1.03537	inf	#NAME?	0.0006	0.00713594	yes
LOC_Os10g03390	LOC_Os10g03390	LOC_Os10g03390	Chr10:1444001-1445321	AA_0	AA_50	OK	0	0.741392	inf	#NAME?	5e-05	0.000973301	yes
LOC_Os10g11730	LOC_Os10g11730	LOC_Os10g11730	Chr10:6484570-6486833	AA_0	AA_50	OK	0	0.865428	inf	#NAME?	0.0006	0.00713594	yes
LOC_Os10g15200	LOC_Os10g15200	LOC_Os10g15200	Chr10:8056196-8056808	AA_0	AA_50	OK	0	0.629069	inf	#NAME?	0.0041	0.0289624	yes
LOC_Os10g21790	LOC_Os10g21790	LOC_Os10g21790	Chr10:11185624-11186271	AA_0	AA_50	OK	0	2.05397	inf	#NAME?	5e-05	0.000973301	yes
LOC_Os10g31460	LOC_Os10g31460	LOC_Os10g31460	Chr10:16486321-16487160	AA_0	AA_50	OK	0	0.76713	inf	#NAME?	0.00045	0.00574987	yes
LOC_Os10g31530	LOC_Os10g31530	LOC_Os10g31530	Chr10:16515840-16516711	AA_0	AA_50	OK	0	1.11321	inf	#NAME?	5e-05	0.000973301	yes
LOC_Os10g31620	LOC_Os10g31620	LOC_Os10g31620	Chr10:16567198-16567762	AA_0	AA_50	OK	0	1.04701	inf	#NAME?	0.0006	0.00713594	yes
LOC_Os10g31640	LOC_Os10g31640	LOC_Os10g31640	Chr10:16581495-16582365	AA_0	AA_50	OK	0	1.46154	inf	#NAME?	5e-05	0.000973301	yes
LOC_Os10g31660	LOC_Os10g31660	LOC_Os10g31660	Chr10:16592282-16593103	AA_0	AA_50	OK	0	7.77268	inf	#NAME?	5e-05	0.000973301	yes
LOC_Os10g31680	LOC_Os10g31680	LOC_Os10g31680	Chr10:16607803-16608520	AA_0	AA_50	OK	0	0.947584	inf	#NAME?	5e-05	0.000973301	yes
LOC_Os10g31710	LOC_Os10g31710	LOC_Os10g31710	Chr10:16621127-16621703	AA_0	AA_50	OK	0	2.8411	inf	#NAME?	5e-05	0.000973301	yes
LOC_Os10g31730	LOC_Os10g31730	LOC_Os10g31730	Chr10:16634497-16635314	AA_0	AA_50	OK	0	0.919387	inf	#NAME?	5e-05	0.000973301	yes
LOC_Os11g03290	LOC_Os11g03290	LOC_Os11g03290	Chr11:1222799-1226701	AA_0	AA_50	OK	0	0.665878	inf	#NAME?	5e-05	0.000973301	yes
LOC_Os11g07710	LOC_Os11g07710	LOC_Os11g07710	Chr11:3934054-3934591	AA_0	AA_50	OK	0	0.828644	inf	#NAME?	0.0043	0.0299618	yes
LOC_Os11g21920	LOC_Os11g21920	LOC_Os11g21920	Chr11:12580305-12580692	AA_0	AA_50	OK	0	3.34454	inf	#NAME?	0.00045	0.00574987	yes
LOC_Os11g37190	LOC_Os11g37190	LOC_Os11g37190	Chr11:21966869-21969203	AA_0	AA_50	OK	0	2.43826	inf	#NAME?	0.0005	0.00625585	yes
LOC_Os11g47690	LOC_Os11g47690	LOC_Os11g47690	Chr11:28784149-28784662	AA_0	AA_50	OK	0	1.63102	inf	#NAME?	0.00025	0.00363444	yes
LOC_Os12g15920	LOC_Os12g15920	LOC_Os12g15920	Chr12:9069017-9077117	AA_0	AA_50	OK	0	1.09269	inf	#NAME?	5e-05	0.000973301	yes
LOC_Os12g23460	LOC_Os12g23460	LOC_Os12g23460	Chr12:13270311-13271836	AA_0	AA_50	OK	0	4.81546	inf	#NAME?	5e-05	0.000973301	yes
LOC_Os04g33050	LOC_Os04g33050	LOC_Os04g33050	Chr4:20009912-20015529	AA_0	AA_50	OK	1.90008	238.749	6.97329	9.97149	5e-05	0.000973301	yes
LOC_Os01g65890	LOC_Os01g65890	LOC_Os01g65890	Chr1:38257940-38261766	AA_0	AA_50	OK	7.10269	351.934	5.63079	8.76459	5e-05	0.000973301	yes
LOC_Os01g24940	LOC_Os01g24940	LOC_Os01g24940	Chr1:14047800-14054910	AA_0	AA_50	OK	4.61121	227.267	5.6231	9.08394	5e-05	0.000973301	yes
LOC_Os02g12350	LOC_Os02g12350	LOC_Os02g12350	Chr2:6424554-6430620	AA_0	AA_50	OK	0.534344	25.1702	5.5578	7.35061	5e-05	0.000973301	yes
LOC_Os06g16120	LOC_Os06g16120	LOC_Os06g16120	Chr6:9177212-9178443	AA_0	AA_50	OK	0.369341	16.3256	5.46604	5.40602	0.0006	0.00713594	yes
LOC_Os02g45450	LOC_Os02g45450	LOC_Os02g45450	Chr2:27652934-27654206	AA_0	AA_50	OK	0.283804	11.7919	5.37675	5.01312	0.0021	0.018045	yes
LOC_Os09g28440	LOC_Os09g28440	LOC_Os09g28440	Chr9:17306099-17307199	AA_0	AA_50	OK	0.519943	20.4932	5.30065	5.24219	0.0004	0.00524183	yes
LOC_Os02g44080	LOC_Os02g44080	LOC_Os02g44080	Chr2:26608360-26609658	AA_0	AA_50	OK	0.383505	13.7745	5.16661	4.52408	0.0023	0.0192346	yes
LOC_Os02g57350	LOC_Os02g57350	LOC_Os02g57350	Chr2:35130673-35131878	AA_0	AA_50	OK	14.7608	515.674	5.12662	8.19093	5e-05	0.000973301	yes
LOC_Os10g40710	LOC_Os10g40710	LOC_Os10g40710	Chr10:21835929-21837651	AA_0	AA_50	OK	1.01308	34.1716	5.07598	6.53255	5e-05	0.000973301	yes
LOC_Os09g27040	LOC_Os09g27040	LOC_Os09g27040	Chr9:16444341-16448088	AA_0	AA_50	OK	1.30408	43.8107	5.07017	7.94219	5e-05	0.000973301	yes
LOC_Os02g52210	LOC_Os02g52210	LOC_Os02g52210	Chr2:31967795-31970036	AA_0	AA_50	OK	4.5815	146.203	4.99601	8.25315	5e-05	0.000973301	yes
LOC_Os09g19800	LOC_Os09g19800	LOC_Os09g19800	Chr9:11853027-11857937	AA_0	AA_50	OK	0.272548	8.21766	4.91414	4.83429	0.00085	0.00932133	yes
LOC_Os01g72140	LOC_Os01g72140	LOC_Os01g72140	Chr1:41844008-41845691	AA_0	AA_50	OK	0.594786	17.6676	4.89259	5.53502	5e-05	0.000973301	yes
LOC_Os12g34360	LOC_Os12g34360	LOC_Os12g34360	Chr12:20828973-20831659	AA_0	AA_50	OK	0.0928378	2.64291	4.83127	3.94589	0.0073	0.0431013	yes
LOC_Os03g05820	LOC_Os03g05820	LOC_Os03g05820	Chr3:2913920-2931553	AA_0	AA_50	OK	1.86026	52.9539	4.83116	4.5101	5e-05	0.000973301	yes
LOC_Os11g04010	LOC_Os11g04010	LOC_Os11g04010	Chr11:1615762-1618300	AA_0	AA_50	OK	0.740299	19.8245	4.74304	6.19445	5e-05	0.000973301	yes
LOC_Os01g31370	LOC_Os01g31370	LOC_Os01g31370	Chr1:17159672-17161710	AA_0	AA_50	OK	1.50377	38.5968	4.68182	7.58668	5e-05	0.000973301	yes
LOC_Os06g41380	LOC_Os06g41380	LOC_Os06g41380	Chr6:24805545-24808589	AA_0	AA_50	OK	0.398717	10.1623	4.67171	4.95402	0.0001	0.0017397	yes
LOC_Os04g27190	LOC_Os04g27190	LOC_Os04g27190	Chr4:16057926-16068256	AA_0	AA_50	OK	2.11193	52.6339	4.63936	7.67784	5e-05	0.000973301	yes
LOC_Os01g70850	LOC_Os01g70850	LOC_Os01g70850	Chr1:41004287-41006137	AA_0	AA_50	OK	8.18095	198.059	4.59752	7.74886	5e-05	0.000973301	yes
LOC_Os02g44310	LOC_Os02g44310	LOC_Os02g44310	Chr2:26804987-26805825	AA_0	AA_50	OK	2.27137	54.4211	4.58253	5.6833	5e-05	0.000973301	yes
LOC_Os02g12380	LOC_Os02g12380	LOC_Os02g12380	Chr2:6447077-6453173	AA_0	AA_50	OK	5.38875	127.667	4.56629	8.29624	5e-05	0.000973301	yes
LOC_Os08g31090	LOC_Os08g31090	LOC_Os08g31090	Chr8:19206657-19207921	AA_0	AA_50	OK	1.17697	27.5364	4.54819	5.51596	5e-05	0.000973301	yes
LOC_Os03g60570	LOC_Os03g60570	LOC_Os03g60570	Chr3:34427698-34428613	AA_0	AA_50	OK	2.07545	47.5705	4.51857	6.20321	5e-05	0.000973301	yes
LOC_Os05g10620	LOC_Os05g10620	LOC_Os05g10620	Chr5:5784140-5789560	AA_0	AA_50	OK	2.64716	60.4105	4.51228	7.3554	5e-05	0.000973301	yes
LOC_Os08g36920	LOC_Os08g36920	LOC_Os08g36920	Chr8:23353881-23355003	AA_0	AA_50	OK	0.712185	16.1704	4.50496	5.01198	0.0001	0.0017397	yes
LOC_Os01g09220	LOC_Os01g09220	LOC_Os01g09220	Chr1:4646426-4648260	AA_0	AA_50	OK	7.71811	171.805	4.47638	7.28819	5e-05	0.000973301	yes
LOC_Os01g67030	LOC_Os01g67030	LOC_Os01g67030	Chr1:38924788-38926508	AA_0	AA_50	OK	0.25859	5.71532	4.4661	4.08941	0.0017	0.0154991	yes
LOC_Os01g72150	LOC_Os01g72150	LOC_Os01g72150	Chr1:41846412-41847370	AA_0	AA_50	OK	0.542297	11.6361	4.42338	3.87317	0.00255	0.0206924	yes
LOC_Os07g47280	LOC_Os07g47280	LOC_Os07g47280	Chr7:28258400-28260408	AA_0	AA_50	OK	2.0284	43.3166	4.4165	4.94566	5e-05	0.000973301	yes
LOC_Os02g15700	LOC_Os02g15700	LOC_Os02g15700	Chr2:8842926-8844249	AA_0	AA_50	OK	0.682036	14.1244	4.3722	5.13354	5e-05	0.000973301	yes
LOC_Os01g41420	LOC_Os01g41420	LOC_Os01g41420	Chr1:23447259-23450935	AA_0	AA_50	OK	2.63236	54.2246	4.36452	6.74835	5e-05	0.000973301	yes
LOC_Os01g48660	LOC_Os01g48660	LOC_Os01g48660	Chr1:27896353-27899318	AA_0	AA_50	OK	0.0915777	1.87778	4.35788	3.78324	0.00265	0.0212459	yes
LOC_Os07g47284	LOC_Os07g47284	LOC_Os07g47284	Chr7:28264039-28267581	AA_0	AA_50	OK	0.666447	13.5947	4.35041	4.86605	5e-05	0.000973301	yes
LOC_Os01g71860	LOC_Os01g71860	LOC_Os01g71860	Chr1:41629298-41631914	AA_0	AA_50	OK	0.698309	14.1724	4.34307	5.79157	5e-05	0.000973301	yes
LOC_Os01g15900	LOC_Os01g15900	LOC_Os01g15900	Chr1:8949248-8952712	AA_0	AA_50	OK	2.06585	41.4357	4.32607	7.27775	5e-05	0.000973301	yes
LOC_Os07g40900	LOC_Os07g40900	LOC_Os07g40900	Chr7:24483482-24484923	AA_0	AA_50	OK	0.691458	13.7913	4.31798	5.37625	5e-05	0.000973301	yes
LOC_Os03g53010	LOC_Os03g53010	LOC_Os03g53010	Chr3:30401969-30402761	AA_0	AA_50	OK	0.456056	8.91705	4.28928	3.74408	0.00365	0.0267578	yes
LOC_Os03g28300	LOC_Os03g28300	LOC_Os03g28300	Chr3:16282709-16290482	AA_0	AA_50	OK	5.14275	99.7543	4.27777	8.1354	5e-05	0.000973301	yes
LOC_Os05g15880	LOC_Os05g15880	LOC_Os05g15880	Chr5:8959414-8960578	AA_0	AA_50	OK	0.258343	4.92679	4.25329	3.66616	0.0051	0.0337475	yes
LOC_Os02g51970	LOC_Os02g51970	LOC_Os02g51970	Chr2:31823824-31825264	AA_0	AA_50	OK	0.306316	5.83447	4.25151	4.18311	0.00075	0.00852385	yes
LOC_Os11g05380	LOC_Os11g05380	LOC_Os11g05380	Chr11:2390445-2392366	AA_0	AA_50	OK	1.3437	25.4606	4.24399	5.98019	5e-05	0.000973301	yes
LOC_Os06g14620	LOC_Os06g14620	LOC_Os06g14620	Chr6:8230481-8232132	AA_0	AA_50	OK	60.58	1129.1	4.22019	4.8225	5e-05	0.000973301	yes
LOC_Os09g37690	LOC_Os09g37690	LOC_Os09g37690	Chr9:21724338-21726152	AA_0	AA_50	OK	0.170876	3.16737	4.21226	3.37044	0.0079	0.045494	yes
LOC_Os04g03860	LOC_Os04g03860	LOC_Os04g03860	Chr4:1754438-1759865	AA_0	AA_50	OK	0.201425	3.73074	4.21114	4.84336	5e-05	0.000973301	yes
LOC_Os08g08700	LOC_Os08g08700	LOC_Os08g08700	Chr8:5034834-5035853	AA_0	AA_50	OK	2.39669	44.336	4.20936	6.06866	5e-05	0.000973301	yes
LOC_Os05g15770	LOC_Os05g15770	LOC_Os05g15770	Chr5:8902478-8903793	AA_0	AA_50	OK	245.559	4541.62	4.20907	3.04021	0.004	0.0284397	yes
LOC_Os04g53720	LOC_Os04g53720	LOC_Os04g53720	Chr4:32009475-32016407	AA_0	AA_50	OK	1.50084	27.7106	4.2066	7.35224	5e-05	0.000973301	yes
LOC_Os10g38600	LOC_Os10g38600	LOC_Os10g38600	Chr10:20595040-20596116	AA_0	AA_50	OK	3.71265	68.2652	4.20063	6.53868	5e-05	0.000973301	yes
LOC_Os05g47960	LOC_Os05g47960	LOC_Os05g47960	Chr5:27498768-27499586	AA_0	AA_50	OK	1.36773	24.4361	4.15916	5.04517	5e-05	0.000973301	yes
LOC_Os11g05360	LOC_Os11g05360	LOC_Os11g05360	Chr11:2379138-2380413	AA_0	AA_50	OK	0.318608	5.55219	4.1232	3.60521	0.0027	0.0214821	yes
LOC_Os05g15850	LOC_Os05g15850	LOC_Os05g15850	Chr5:8948222-8949371	AA_0	AA_50	OK	0.510881	8.80541	4.10733	4.20886	0.0006	0.00713594	yes
LOC_Os03g43720	LOC_Os03g43720	LOC_Os03g43720	Chr3:24449134-24453944	AA_0	AA_50	OK	8.91802	153.704	4.10729	7.54683	5e-05	0.000973301	yes
LOC_Os08g44940	LOC_Os08g44940	LOC_Os08g44940	Chr8:28212586-28213809	AA_0	AA_50	OK	0.636424	10.8316	4.08912	3.93918	0.00105	0.0108705	yes
LOC_Os10g11500	LOC_Os10g11500	LOC_Os10g11500	Chr10:6370101-6370840	AA_0	AA_50	OK	27.6368	463.148	4.06681	6.8958	5e-05	0.000973301	yes
LOC_Os12g31370	LOC_Os12g31370	LOC_Os12g31370	Chr12:18876114-18879204	AA_0	AA_50	OK	1.31098	21.629	4.04425	5.41386	5e-05	0.000973301	yes
LOC_Os04g48290	LOC_Os04g48290	LOC_Os04g48290	Chr4:28772447-28776387	AA_0	AA_50	OK	1.16014	18.528	3.99734	6.39477	5e-05	0.000973301	yes
LOC_Os05g11320	LOC_Os05g11320	LOC_Os05g11320	Chr5:6393879-6396096	AA_0	AA_50	OK	3.74075	59.4193	3.98953	6.21628	5e-05	0.000973301	yes
LOC_Os04g37650	LOC_Os04g37650	LOC_Os04g37650	Chr4:22385357-22387707	AA_0	AA_50	OK	0.161246	2.54959	3.98293	3.63327	0.0028	0.0221096	yes
LOC_Os12g05310	LOC_Os12g05310	LOC_Os12g05310	Chr12:2366314-2382941	AA_0	AA_50	OK	0.0612816	0.95156	3.95677	4.01598	0.0006	0.00713594	yes
LOC_Os08g30780	LOC_Os08g30780	LOC_Os08g30780	Chr8:19001056-19007607	AA_0	AA_50	OK	0.0986803	1.52822	3.95295	3.49567	0.00335	0.0252036	yes
LOC_Os05g46480	LOC_Os05g46480	LOC_Os05g46480	Chr5:26927606-26928902	AA_0	AA_50	OK	0.264355	4.05459	3.93901	2.61062	0.0025	0.0203967	yes
LOC_Os02g04130	LOC_Os02g04130	LOC_Os02g04130	Chr2:1799732-1800811	AA_0	AA_50	OK	14.4645	218.582	3.91759	7.37475	5e-05	0.000973301	yes
LOC_Os06g16640	LOC_Os06g16640	LOC_Os06g16640	Chr6:9564123-9566967	AA_0	AA_50	OK	1.08818	16.3775	3.91173	5.43833	5e-05	0.000973301	yes
LOC_Os11g04830	LOC_Os11g04830	LOC_Os11g04830	Chr11:2056278-2059255	AA_0	AA_50	OK	0.774239	11.6413	3.91033	5.93856	5e-05	0.000973301	yes
LOC_Os04g48350	LOC_Os04g48350	LOC_Os04g48350	Chr4:28820860-28821913	AA_0	AA_50	OK	0.535231	7.97764	3.89773	3.81538	0.001	0.0104791	yes
LOC_Os03g47010	LOC_Os03g47010	LOC_Os03g47010	Chr3:26576495-26579282	AA_0	AA_50	OK	0.460077	6.85527	3.89727	5.0809	5e-05	0.000973301	yes
LOC_Os03g01740	LOC_Os03g01740	LOC_Os03g01740	Chr3:470267-471096	AA_0	AA_50	OK	46.5166	681.009	3.87186	7.28831	5e-05	0.000973301	yes
LOC_Os01g41430	LOC_Os01g41430	LOC_Os01g41430	Chr1:23456073-23458037	AA_0	AA_50	OK	7.49838	107.806	3.84571	7.36493	5e-05	0.000973301	yes
LOC_Os01g62584	LOC_Os01g62584	LOC_Os01g62584	Chr1:36230481-36233564	AA_0	AA_50	OK	2.71109	38.9251	3.84375	5.95066	5e-05	0.000973301	yes
LOC_Os03g25440	LOC_Os03g25440	LOC_Os03g25440	Chr3:14543749-14544785	AA_0	AA_50	OK	2.36567	33.9134	3.84153	5.60015	5e-05	0.000973301	yes
LOC_Os04g40140	LOC_Os04g40140	LOC_Os04g40140	Chr4:23885497-23889561	AA_0	AA_50	OK	0.731716	10.4612	3.83762	4.78286	5e-05	0.000973301	yes
LOC_Os01g17396	LOC_Os01g17396	LOC_Os01g17396	Chr1:10008035-10011595	AA_0	AA_50	OK	3.89661	55.1321	3.8226	6.11517	5e-05	0.000973301	yes
LOC_Os07g34520	LOC_Os07g34520	LOC_Os07g34520	Chr7:20691053-20693694	AA_0	AA_50	OK	16.5242	230.78	3.80387	6.85323	5e-05	0.000973301	yes
LOC_Os05g47940	LOC_Os05g47940	LOC_Os05g47940	Chr5:27482291-27483913	AA_0	AA_50	OK	0.412282	5.7497	3.80178	4.1599	0.0002	0.00309056	yes
LOC_Os11g04954	LOC_Os11g04954	LOC_Os11g04954	Chr11:2120106-2124411	AA_0	AA_50	OK	2.09455	29.1164	3.79712	6.0971	5e-05	0.000973301	yes
LOC_Os02g52930	LOC_Os02g52930	LOC_Os02g52930	Chr2:32359100-32362011	AA_0	AA_50	OK	0.466259	6.44203	3.78831	4.00891	0.0005	0.00625585	yes
LOC_Os08g27170	LOC_Os08g27170	LOC_Os08g27170	Chr8:16593210-16596190	AA_0	AA_50	OK	2.21561	30.5393	3.78489	5.88239	5e-05	0.000973301	yes
LOC_Os09g21120	LOC_Os09g21120	LOC_Os09g21120	Chr9:12746533-12749125	AA_0	AA_50	OK	0.146668	2.01666	3.78134	3.39234	0.00315	0.0240524	yes
LOC_Os09g39530	LOC_Os09g39530	LOC_Os09g39530	Chr9:22699919-22700959	AA_0	AA_50	OK	0.61917	8.49049	3.77744	3.71906	0.00045	0.00574987	yes
LOC_Os06g51260	LOC_Os06g51260	LOC_Os06g51260	Chr6:31025936-31029132	AA_0	AA_50	OK	4.60881	62.418	3.75949	6.27972	5e-05	0.000973301	yes
LOC_Os09g35010	LOC_Os09g35010	LOC_Os09g35010	Chr9:20395223-20396205	AA_0	AA_50	OK	1.96012	25.9559	3.72705	4.83249	5e-05	0.000973301	yes
LOC_Os05g25480	LOC_Os05g25480	LOC_Os05g25480	Chr5:14816262-14818668	AA_0	AA_50	OK	0.345892	4.54332	3.71535	3.76328	0.00065	0.00762135	yes
LOC_Os08g06210	LOC_Os08g06210	LOC_Os08g06210	Chr8:3425735-3428074	AA_0	AA_50	OK	0.753528	9.88639	3.71371	3.19617	0.0034	0.0254841	yes
LOC_Os01g17050	LOC_Os01g17050	LOC_Os01g17050	Chr1:9770014-9771037	AA_0	AA_50	OK	5.41589	70.9186	3.7109	6.37657	5e-05	0.000973301	yes
LOC_Os02g47920	LOC_Os02g47920	LOC_Os02g47920	Chr2:29318630-29322993	AA_0	AA_50	OK	1.29489	16.9058	3.70661	2.85674	0.00645	0.0395482	yes
LOC_Os11g07225	LOC_Os11g07225	LOC_Os11g07225	Chr11:3627547-3631952	AA_0	AA_50	OK	0.237808	3.10147	3.70508	4.23199	5e-05	0.000973301	yes
LOC_Os05g45350	LOC_Os05g45350	LOC_Os05g45350	Chr5:26310859-26314173	AA_0	AA_50	OK	9.68341	125.163	3.69215	7.0454	5e-05	0.000973301	yes
LOC_Os04g46630	LOC_Os04g46630	LOC_Os04g46630	Chr4:27645594-27647517	AA_0	AA_50	OK	6.14796	77.9269	3.66394	6.32723	5e-05	0.000973301	yes
LOC_Os01g72810	LOC_Os01g72810	LOC_Os01g72810	Chr1:42238810-42240567	AA_0	AA_50	OK	0.310983	3.8841	3.64267	3.68179	0.0007	0.0080777	yes
LOC_Os03g56540	LOC_Os03g56540	LOC_Os03g56540	Chr3:32208879-32210854	AA_0	AA_50	OK	3.65505	45.6103	3.6414	5.43145	5e-05	0.000973301	yes
LOC_Os07g48030	LOC_Os07g48030	LOC_Os07g48030	Chr7:28678384-28680073	AA_0	AA_50	OK	1.07358	13.3433	3.63561	4.50072	5e-05	0.000973301	yes
LOC_Os07g44440	LOC_Os07g44440	LOC_Os07g44440	Chr7:26551780-26552660	AA_0	AA_50	OK	2.9566	36.6809	3.63302	4.71132	5e-05	0.000973301	yes
LOC_Os01g06560	LOC_Os01g06560	LOC_Os01g06560	Chr1:3091122-3092865	AA_0	AA_50	OK	2.59942	32.0008	3.62185	5.69583	5e-05	0.000973301	yes
LOC_Os01g50420	LOC_Os01g50420	LOC_Os01g50420	Chr1:28945227-28948045	AA_0	AA_50	OK	2.14698	26.4177	3.62112	5.66466	5e-05	0.000973301	yes
LOC_Os05g34150	LOC_Os05g34150	LOC_Os05g34150	Chr5:20192360-20193786	AA_0	AA_50	OK	33.0741	406.672	3.62009	6.39703	5e-05	0.000973301	yes
LOC_Os02g45420	LOC_Os02g45420	LOC_Os02g45420	Chr2:27621210-27622930	AA_0	AA_50	OK	0.543116	6.64321	3.61255	4.18412	5e-05	0.000973301	yes
LOC_Os01g56240	LOC_Os01g56240	LOC_Os01g56240	Chr1:32390330-32390805	AA_0	AA_50	OK	1.36864	16.6599	3.60557	2.95725	0.0085	0.0480409	yes
LOC_Os09g20220	LOC_Os09g20220	LOC_Os09g20220	Chr9:12120285-12121335	AA_0	AA_50	OK	0.423512	5.09074	3.5874	3.27707	0.0027	0.0214821	yes
LOC_Os01g64470	LOC_Os01g64470	LOC_Os01g64470	Chr1:37411999-37413011	AA_0	AA_50	OK	6.98684	83.2281	3.57436	6.02428	5e-05	0.000973301	yes
LOC_Os12g28137	LOC_Os12g28137	LOC_Os12g28137	Chr12:16616738-16618725	AA_0	AA_50	OK	0.777995	9.2237	3.56751	4.81137	5e-05	0.000973301	yes
LOC_Os02g38130	LOC_Os02g38130	LOC_Os02g38130	Chr2:23062841-23066549	AA_0	AA_50	OK	2.31551	27.4487	3.56734	5.86955	5e-05	0.000973301	yes
LOC_Os02g46030	LOC_Os02g46030	LOC_Os02g46030	Chr2:28041114-28044149	AA_0	AA_50	OK	0.331962	3.87434	3.54486	3.75162	0.00105	0.0108705	yes
LOC_Os07g34710	LOC_Os07g34710	LOC_Os07g34710	Chr7:20803305-20805476	AA_0	AA_50	OK	0.161226	1.87925	3.543	2.17241	0.0085	0.0480409	yes
LOC_Os01g45250	LOC_Os01g45250	LOC_Os01g45250	Chr1:25681569-25683076	AA_0	AA_50	OK	5.8614	68.1347	3.53907	6.69297	5e-05	0.000973301	yes
LOC_Os08g07940	LOC_Os08g07940	LOC_Os08g07940	Chr8:4474829-4485343	AA_0	AA_50	OK	0.0798701	0.915585	3.51897	3.06497	0.0054	0.0350011	yes
LOC_Os08g13270	LOC_Os08g13270	LOC_Os08g13270	Chr8:7892280-7894462	AA_0	AA_50	OK	0.258961	2.9648	3.51713	3.7076	0.00045	0.00574987	yes
LOC_Os12g30520	LOC_Os12g30520	LOC_Os12g30520	Chr12:18314935-18319067	AA_0	AA_50	OK	0.99002	11.3049	3.51334	5.48218	5e-05	0.000973301	yes
LOC_Os01g67010	LOC_Os01g67010	LOC_Os01g67010	Chr1:38916091-38918071	AA_0	AA_50	OK	0.251777	2.87494	3.51331	3.3626	0.0024	0.0197753	yes
LOC_Os05g45440	LOC_Os05g45440	LOC_Os05g45440	Chr5:26366390-26367088	AA_0	AA_50	OK	1.22109	13.9109	3.50998	3.56682	0.0009	0.00971903	yes
LOC_Os01g50100	LOC_Os01g50100	LOC_Os01g50100	Chr1:28786108-28793300	AA_0	AA_50	OK	1.9178	21.6548	3.49716	6.29429	5e-05	0.000973301	yes
LOC_Os03g63580	LOC_Os03g63580	LOC_Os03g63580	Chr3:35906754-35908400	AA_0	AA_50	OK	0.37105	4.14506	3.48171	3.54306	0.0008	0.00895256	yes
LOC_Os07g08240	LOC_Os07g08240	LOC_Os07g08240	Chr7:4199247-4201268	AA_0	AA_50	OK	0.59922	6.68295	3.47933	3.64133	0.00055	0.00670705	yes
LOC_Os03g53020	LOC_Os03g53020	LOC_Os03g53020	Chr3:30406829-30409447	AA_0	AA_50	OK	5.96355	66.237	3.47339	5.82715	5e-05	0.000973301	yes
LOC_Os11g10510	LOC_Os11g10510	LOC_Os11g10510	Chr11:5744960-5748152	AA_0	AA_50	OK	5.45303	60.5362	3.47267	6.02101	5e-05	0.000973301	yes
LOC_Os02g53130	LOC_Os02g53130	LOC_Os02g53130	Chr2:32513738-32517155	AA_0	AA_50	OK	0.714562	7.89384	3.4656	4.80109	5e-05	0.000973301	yes
LOC_Os02g52000	LOC_Os02g52000	LOC_Os02g52000	Chr2:31834807-31836353	AA_0	AA_50	OK	0.622081	6.84235	3.45932	4.06586	0.00025	0.00363444	yes
LOC_Os01g67820	LOC_Os01g67820	LOC_Os01g67820	Chr1:39411189-39413062	AA_0	AA_50	OK	1.36962	15.0324	3.45622	4.95752	5e-05	0.000973301	yes
LOC_Os11g04030	LOC_Os11g04030	LOC_Os11g04030	Chr11:1626473-1631421	AA_0	AA_50	OK	1.45766	15.9751	3.4541	5.13795	5e-05	0.000973301	yes
LOC_Os01g15300	LOC_Os01g15300	LOC_Os01g15300	Chr1:8560622-8569631	AA_0	AA_50	OK	2.46561	26.6741	3.43542	6.33909	5e-05	0.000973301	yes
LOC_Os12g03050	LOC_Os12g03050	LOC_Os12g03050	Chr12:1146994-1148742	AA_0	AA_50	OK	0.822409	8.88802	3.43393	4.51938	5e-05	0.000973301	yes
LOC_Os05g51570	LOC_Os05g51570	LOC_Os05g51570	Chr5:29579043-29580698	AA_0	AA_50	OK	1.95193	20.9986	3.42732	5.37862	5e-05	0.000973301	yes
LOC_Os05g39320	LOC_Os05g39320	LOC_Os05g39320	Chr5:23065606-23067936	AA_0	AA_50	OK	0.834142	8.9493	3.42341	4.59815	5e-05	0.000973301	yes
LOC_Os12g04690	LOC_Os12g04690	LOC_Os12g04690	Chr12:1986250-1989234	AA_0	AA_50	OK	0.486883	5.21285	3.42042	4.70002	5e-05	0.000973301	yes
LOC_Os03g10478	LOC_Os03g10478	LOC_Os03g10478	Chr3:5331109-5335911	AA_0	AA_50	OK	0.424658	4.54342	3.41941	4.12382	5e-05	0.000973301	yes
LOC_Os02g43330	LOC_Os02g43330	LOC_Os02g43330	Chr2:26143308-26144731	AA_0	AA_50	OK	0.373505	3.95823	3.40566	3.29333	0.00185	0.0165039	yes
LOC_Os04g45890	LOC_Os04g45890	LOC_Os04g45890	Chr4:27172114-27173657	AA_0	AA_50	OK	0.386487	4.08294	3.40112	3.35173	0.0025	0.0203967	yes
LOC_Os12g01230	LOC_Os12g01230	LOC_Os12g01230	Chr12:133646-136179	AA_0	AA_50	OK	0.314681	3.31923	3.39889	3.4199	0.0004	0.00524183	yes
LOC_Os01g54950	LOC_Os01g54950	LOC_Os01g54950	Chr1:31605286-31607662	AA_0	AA_50	OK	0.364786	3.83785	3.39518	2.84141	0.0083	0.0472211	yes
LOC_Os06g46950	LOC_Os06g46950	LOC_Os06g46950	Chr6:28483806-28484624	AA_0	AA_50	OK	18.8222	197.823	3.3937	6.20823	5e-05	0.000973301	yes
LOC_Os03g13140	LOC_Os03g13140	LOC_Os03g13140	Chr3:7092738-7094015	AA_0	AA_50	OK	5.14814	54.0433	3.39199	5.63201	5e-05	0.000973301	yes
LOC_Os04g33640	LOC_Os04g33640	LOC_Os04g33640	Chr4:20372912-20377959	AA_0	AA_50	OK	0.985201	10.3201	3.38889	4.68127	5e-05	0.000973301	yes
LOC_Os05g50930	LOC_Os05g50930	LOC_Os05g50930	Chr5:29225037-29227623	AA_0	AA_50	OK	5.36266	55.7417	3.37774	5.69164	5e-05	0.000973301	yes
LOC_Os12g21730	LOC_Os12g21730	LOC_Os12g21730	Chr12:12215035-12220997	AA_0	AA_50	OK	0.402114	4.17578	3.37637	5.10602	5e-05	0.000973301	yes
LOC_Os11g38050	LOC_Os11g38050	LOC_Os11g38050	Chr11:22569980-22576763	AA_0	AA_50	OK	0.146589	1.51212	3.36672	2.76512	0.007	0.0418331	yes
LOC_Os05g31040	LOC_Os05g31040	LOC_Os05g31040	Chr5:18033250-18035399	AA_0	AA_50	OK	1.54522	15.9013	3.36326	5.22125	5e-05	0.000973301	yes
LOC_Os09g27260	LOC_Os09g27260	LOC_Os09g27260	Chr9:16573499-16574893	AA_0	AA_50	OK	2.20379	22.6395	3.36078	5.23724	5e-05	0.000973301	yes
LOC_Os02g33680	LOC_Os02g33680	LOC_Os02g33680	Chr2:20082158-20083676	AA_0	AA_50	OK	2.6462	27.034	3.35278	5.378	5e-05	0.000973301	yes
LOC_Os11g37940	LOC_Os11g37940	LOC_Os11g37940	Chr11:22498497-22500491	AA_0	AA_50	OK	1.97782	20.047	3.3414	4.37213	5e-05	0.000973301	yes
LOC_Os03g50490	LOC_Os03g50490	LOC_Os03g50490	Chr3:28822404-28826521	AA_0	AA_50	OK	0.290138	2.90586	3.32416	3.33505	0.0004	0.00524183	yes
LOC_Os06g24490	LOC_Os06g24490	LOC_Os06g24490	Chr6:14347070-14348330	AA_0	AA_50	OK	0.481992	4.80891	3.31863	3.39752	0.00145	0.0137459	yes
LOC_Os01g72530	LOC_Os01g72530	LOC_Os01g72530	Chr1:42073983-42074982	AA_0	AA_50	OK	7.55302	75.1649	3.31493	5.8878	5e-05	0.000973301	yes
LOC_Os03g10640	LOC_Os03g10640	LOC_Os03g10640	Chr3:5433905-5440327	AA_0	AA_50	OK	4.51916	44.4192	3.29706	6.16037	5e-05	0.000973301	yes
LOC_Os06g03720	LOC_Os06g03720	LOC_Os06g03720	Chr6:1470864-1472141	AA_0	AA_50	OK	21.2678	208.956	3.29646	6.35033	5e-05	0.000973301	yes
LOC_Os07g23944	LOC_Os07g23944	LOC_Os07g23944	Chr7:13534770-13548807	AA_0	AA_50	OK	0.0830685	0.815434	3.2952	2.80441	0.00715	0.0424763	yes
LOC_Os04g43390	LOC_Os04g43390	LOC_Os04g43390	Chr4:25658226-25666730	AA_0	AA_50	OK	3.8704	37.7127	3.2845	5.82591	5e-05	0.000973301	yes
LOC_Os03g45210	LOC_Os03g45210	LOC_Os03g45210	Chr3:25526688-25530702	AA_0	AA_50	OK	0.330819	3.1901	3.26948	3.25343	0.0018	0.0161477	yes
LOC_Os01g07870	LOC_Os01g07870	LOC_Os01g07870	Chr1:3804527-3811030	AA_0	AA_50	OK	13.6178	130.654	3.26218	5.48703	5e-05	0.000973301	yes
LOC_Os08g06320	LOC_Os08g06320	LOC_Os08g06320	Chr8:3493320-3494794	AA_0	AA_50	OK	0.353155	3.3706	3.25463	2.87627	0.006	0.0377708	yes
LOC_Os11g20160	LOC_Os11g20160	LOC_Os11g20160	Chr11:11650113-11651887	AA_0	AA_50	OK	0.367334	3.50063	3.25245	3.29385	0.0021	0.018045	yes
LOC_Os09g19300	LOC_Os09g19300	LOC_Os09g19300	Chr9:11550879-11553816	AA_0	AA_50	OK	4.75319	45.2458	3.25082	6.34297	5e-05	0.000973301	yes
LOC_Os03g20120	LOC_Os03g20120	LOC_Os03g20120	Chr3:11367198-11368919	AA_0	AA_50	OK	3.01796	28.5809	3.2434	5.48703	5e-05	0.000973301	yes
LOC_Os04g52090	LOC_Os04g52090	LOC_Os04g52090	Chr4:30939176-30940275	AA_0	AA_50	OK	39.7063	375.546	3.24155	6.04831	5e-05	0.000973301	yes
LOC_Os01g51670	LOC_Os01g51670	LOC_Os01g51670	Chr1:29708353-29709375	AA_0	AA_50	OK	12.0479	113.672	3.23802	6.27607	5e-05	0.000973301	yes
LOC_Os09g31130	LOC_Os09g31130	LOC_Os09g31130	Chr9:18715285-18718864	AA_0	AA_50	OK	1.71127	16.1087	3.2347	5.56258	5e-05	0.000973301	yes
LOC_Os04g45810	LOC_Os04g45810	LOC_Os04g45810	Chr4:27124165-27125512	AA_0	AA_50	OK	2.39479	22.5059	3.23233	4.75251	5e-05	0.000973301	yes
LOC_Os03g51980	LOC_Os03g51980	LOC_Os03g51980	Chr3:29827495-29828497	AA_0	AA_50	OK	0.726475	6.7919	3.22483	3.30657	0.0014	0.0134092	yes
LOC_Os12g42200	LOC_Os12g42200	LOC_Os12g42200	Chr12:26172870-26179358	AA_0	AA_50	OK	0.40801	3.7985	3.21875	3.93918	0.0001	0.0017397	yes
LOC_Os01g45720	LOC_Os01g45720	LOC_Os01g45720	Chr1:25957706-25958698	AA_0	AA_50	OK	1.81128	16.5429	3.19113	4.15519	5e-05	0.000973301	yes
LOC_Os06g38900	LOC_Os06g38900	LOC_Os06g38900	Chr6:23081483-23084991	AA_0	AA_50	OK	0.122906	1.11887	3.18641	2.70095	0.00825	0.0470033	yes
LOC_Os04g43560	LOC_Os04g43560	LOC_Os04g43560	Chr4:25773340-25776243	AA_0	AA_50	OK	1.81958	16.4079	3.17271	4.52913	5e-05	0.000973301	yes
LOC_Os02g52010	LOC_Os02g52010	LOC_Os02g52010	Chr2:31840426-31841847	AA_0	AA_50	OK	8.5085	76.6866	3.172	5.95104	5e-05	0.000973301	yes
LOC_Os02g35329	LOC_Os02g35329	LOC_Os02g35329	Chr2:21250125-21251323	AA_0	AA_50	OK	2.15667	19.3636	3.16647	4.50225	5e-05	0.000973301	yes
LOC_Os10g35460	LOC_Os10g35460	LOC_Os10g35460	Chr10:18976008-18979110	AA_0	AA_50	OK	4.29393	38.534	3.16576	5.78998	5e-05	0.000973301	yes
LOC_Os03g21030	LOC_Os03g21030	LOC_Os03g21030	Chr3:11937435-11939473	AA_0	AA_50	OK	9.38267	83.9055	3.16069	6.38338	5e-05	0.000973301	yes
LOC_Os10g18370	LOC_Os10g18370	LOC_Os10g18370	Chr10:9337891-9339220	AA_0	AA_50	OK	28.4224	254.056	3.16004	5.8988	5e-05	0.000973301	yes
LOC_Os12g02530	LOC_Os12g02530	LOC_Os12g02530	Chr12:861130-863523	AA_0	AA_50	OK	4.10076	36.5472	3.1558	5.56048	5e-05	0.000973301	yes
LOC_Os10g33250	LOC_Os10g33250	LOC_Os10g33250	Chr10:17448950-17454855	AA_0	AA_50	OK	1.40295	12.4854	3.1537	4.44657	5e-05	0.000973301	yes
LOC_Os01g06220	LOC_Os01g06220	LOC_Os01g06220	Chr1:2957065-2958443	AA_0	AA_50	OK	0.574307	5.06003	3.13925	3.29225	0.00075	0.00852385	yes
LOC_Os09g23140	LOC_Os09g23140	LOC_Os09g23140	Chr9:13688244-13690949	AA_0	AA_50	OK	0.377629	3.32624	3.13885	3.36042	0.0012	0.0119701	yes
LOC_Os01g52730	LOC_Os01g52730	LOC_Os01g52730	Chr1:30320745-30325085	AA_0	AA_50	OK	3.54635	31.2137	3.13777	5.3132	5e-05	0.000973301	yes
LOC_Os01g66710	LOC_Os01g66710	LOC_Os01g66710	Chr1:38749034-38750768	AA_0	AA_50	OK	0.41192	3.60577	3.12987	3.10015	0.00135	0.0130761	yes
LOC_Os02g12080	LOC_Os02g12080	LOC_Os02g12080	Chr2:6268372-6269146	AA_0	AA_50	OK	0.86794	7.54453	3.11976	2.8387	0.00585	0.0371571	yes
LOC_Os06g32020	LOC_Os06g32020	LOC_Os06g32020	Chr6:18615682-18616803	AA_0	AA_50	OK	2.72089	23.6322	3.1186	4.39258	0.0002	0.00309056	yes
LOC_Os02g58100	LOC_Os02g58100	LOC_Os02g58100	Chr2:35559657-35561593	AA_0	AA_50	OK	0.438975	3.80745	3.11661	3.11181	0.00325	0.0246361	yes
LOC_Os06g04240	LOC_Os06g04240	LOC_Os06g04240	Chr6:1785158-1785889	AA_0	AA_50	OK	4.72107	40.7172	3.10845	4.55495	5e-05	0.000973301	yes
LOC_Os04g44500	LOC_Os04g44500	LOC_Os04g44500	Chr4:26342442-26343781	AA_0	AA_50	OK	3.03356	26.1445	3.10742	4.83059	5e-05	0.000973301	yes
LOC_Os03g06920	LOC_Os03g06920	LOC_Os03g06920	Chr3:3505566-3512883	AA_0	AA_50	OK	0.293159	2.5263	3.10727	3.8808	5e-05	0.000973301	yes
LOC_Os02g13800	LOC_Os02g13800	LOC_Os02g13800	Chr2:7463931-7465506	AA_0	AA_50	OK	1.45686	12.5309	3.10455	4.43963	5e-05	0.000973301	yes
LOC_Os01g71830	LOC_Os01g71830	LOC_Os01g71830	Chr1:41603296-41604680	AA_0	AA_50	OK	8.15636	70.0011	3.10138	5.43137	5e-05	0.000973301	yes
LOC_Os09g38920	LOC_Os09g38920	LOC_Os09g38920	Chr9:22351647-22353654	AA_0	AA_50	OK	5.33879	45.6462	3.09591	5.63696	5e-05	0.000973301	yes
LOC_Os06g10750	LOC_Os06g10750	LOC_Os06g10750	Chr6:5613998-5617153	AA_0	AA_50	OK	1.50759	12.8165	3.08769	4.71723	5e-05	0.000973301	yes
LOC_Os06g47120	LOC_Os06g47120	LOC_Os06g47120	Chr6:28555631-28557912	AA_0	AA_50	OK	0.220448	1.87397	3.08759	2.94346	0.00415	0.0292212	yes
LOC_Os10g09110	LOC_Os10g09110	LOC_Os10g09110	Chr10:4929205-4931187	AA_0	AA_50	OK	2.19752	18.5907	3.08063	4.4022	5e-05	0.000973301	yes
LOC_Os04g54390	LOC_Os04g54390	LOC_Os04g54390	Chr4:32362967-32365039	AA_0	AA_50	OK	1.6194	13.6988	3.08052	4.3704	5e-05	0.000973301	yes
LOC_Os08g08970	LOC_Os08g08970	LOC_Os08g08970	Chr8:5222213-5223311	AA_0	AA_50	OK	9.10041	75.7897	3.058	5.53532	5e-05	0.000973301	yes
LOC_Os05g48840	LOC_Os05g48840	LOC_Os05g48840	Chr5:27989729-27990665	AA_0	AA_50	OK	1.15027	9.54764	3.05317	3.5476	0.00055	0.00670705	yes
LOC_Os04g23550	LOC_Os04g23550	LOC_Os04g23550	Chr4:13466419-13468869	AA_0	AA_50	OK	2.72711	22.5398	3.04703	4.48609	5e-05	0.000973301	yes
LOC_Os04g27670	LOC_Os04g27670	LOC_Os04g27670	Chr4:16349933-16354016	AA_0	AA_50	OK	10.842	89.5759	3.04648	5.9641	5e-05	0.000973301	yes
LOC_Os12g28590	LOC_Os12g28590	LOC_Os12g28590	Chr12:16909015-16910870	AA_0	AA_50	OK	3.07193	25.3373	3.04405	5.2279	5e-05	0.000973301	yes
LOC_Os03g12510	LOC_Os03g12510	LOC_Os03g12510	Chr3:6624957-6626083	AA_0	AA_50	OK	17.2691	142.404	3.04372	5.59092	5e-05	0.000973301	yes
LOC_Os11g37880	LOC_Os11g37880	LOC_Os11g37880	Chr11:22451635-22458566	AA_0	AA_50	OK	0.186203	1.53411	3.04245	3.29818	0.00095	0.0100958	yes
LOC_Os10g33040	LOC_Os10g33040	LOC_Os10g33040	Chr10:17312260-17317922	AA_0	AA_50	OK	1.02292	8.38723	3.0355	3.83615	5e-05	0.000973301	yes
LOC_Os08g15420	LOC_Os08g15420	LOC_Os08g15420	Chr8:9383339-9387790	AA_0	AA_50	OK	0.198814	1.62581	3.03167	2.95057	0.0031	0.0237686	yes
LOC_Os02g48850	LOC_Os02g48850	LOC_Os02g48850	Chr2:29886239-29887103	AA_0	AA_50	OK	0.661306	5.40051	3.02971	2.84415	0.00415	0.0292212	yes
LOC_Os02g51930	LOC_Os02g51930	LOC_Os02g51930	Chr2:31805976-31807891	AA_0	AA_50	OK	2.23098	18.1847	3.02698	4.9479	5e-05	0.000973301	yes
LOC_Os09g36200	LOC_Os09g36200	LOC_Os09g36200	Chr9:20868716-20871108	AA_0	AA_50	OK	11.7822	95.7019	3.02194	5.95121	5e-05	0.000973301	yes
LOC_Os04g27340	LOC_Os04g27340	LOC_Os04g27340	Chr4:16151638-16162828	AA_0	AA_50	OK	0.390251	3.1653	3.01987	3.32701	0.00065	0.00762135	yes
LOC_Os10g35070	LOC_Os10g35070	LOC_Os10g35070	Chr10:18707758-18711564	AA_0	AA_50	OK	7.09603	57.2758	3.01284	5.63286	5e-05	0.000973301	yes
LOC_Os09g21710	LOC_Os09g21710	LOC_Os09g21710	Chr9:13154942-13155832	AA_0	AA_50	OK	1.39059	11.1611	3.00471	3.6272	0.0001	0.0017397	yes
LOC_Os09g38090	LOC_Os09g38090	LOC_Os09g38090	Chr9:21945941-21949026	AA_0	AA_50	OK	10.7036	85.7852	3.00263	6.05024	5e-05	0.000973301	yes
LOC_Os08g40550	LOC_Os08g40550	LOC_Os08g40550	Chr8:25668738-25673540	AA_0	AA_50	OK	0.15144	1.21294	3.00168	3.31637	0.00065	0.00762135	yes
LOC_Os11g04220	LOC_Os11g04220	LOC_Os11g04220	Chr11:1718963-1735147	AA_0	AA_50	OK	4.24835	33.8763	2.9953	6.15875	5e-05	0.000973301	yes
LOC_Os08g01480	LOC_Os08g01480	LOC_Os08g01480	Chr8:296907-298367	AA_0	AA_50	OK	0.268248	2.12846	2.98817	2.72739	0.0067	0.0406255	yes
LOC_Os05g31140	LOC_Os05g31140	LOC_Os05g31140	Chr5:18106223-18110987	AA_0	AA_50	OK	97.5607	773.738	2.98747	4.75865	5e-05	0.000973301	yes
LOC_Os10g39980	LOC_Os10g39980	LOC_Os10g39980	Chr10:21417292-21419897	AA_0	AA_50	OK	0.356527	2.82199	2.98463	3.07504	0.0042	0.0294784	yes
LOC_Os06g48720	LOC_Os06g48720	LOC_Os06g48720	Chr6:29477948-29480905	AA_0	AA_50	OK	0.625	4.91162	2.97427	3.71171	0.00015	0.0024501	yes
LOC_Os06g46160	LOC_Os06g46160	LOC_Os06g46160	Chr6:27975945-27979361	AA_0	AA_50	OK	0.643698	5.02343	2.96422	2.93421	0.0032	0.0243491	yes
LOC_Os08g10670	LOC_Os08g10670	LOC_Os08g10670	Chr8:6281093-6286672	AA_0	AA_50	OK	0.204452	1.57774	2.94802	2.7035	0.00645	0.0395482	yes
LOC_Os09g19290	LOC_Os09g19290	LOC_Os09g19290	Chr9:11544099-11550254	AA_0	AA_50	OK	3.18895	24.5903	2.94694	5.90203	5e-05	0.000973301	yes
LOC_Os11g29900	LOC_Os11g29900	LOC_Os11g29900	Chr11:17379760-17382948	AA_0	AA_50	OK	7.94829	61.2873	2.94687	5.90128	5e-05	0.000973301	yes
LOC_Os12g33130	LOC_Os12g33130	LOC_Os12g33130	Chr12:20045553-20046313	AA_0	AA_50	OK	7.3432	55.5099	2.91826	4.13583	5e-05	0.000973301	yes
LOC_Os02g15350	LOC_Os02g15350	LOC_Os02g15350	Chr2:8590286-8593925	AA_0	AA_50	OK	1.82978	13.8178	2.91679	4.60398	5e-05	0.000973301	yes
LOC_Os01g57310	LOC_Os01g57310	LOC_Os01g57310	Chr1:33116116-33124371	AA_0	AA_50	OK	0.180885	1.36535	2.91612	3.37187	0.0002	0.00309056	yes
LOC_Os01g62670	LOC_Os01g62670	LOC_Os01g62670	Chr1:36296113-36298431	AA_0	AA_50	OK	2.96917	22.3405	2.91153	4.75196	5e-05	0.000973301	yes
LOC_Os12g05440	LOC_Os12g05440	LOC_Os12g05440	Chr12:2468053-2469583	AA_0	AA_50	OK	2.79666	20.967	2.90634	4.32195	5e-05	0.000973301	yes
LOC_Os11g40780	LOC_Os11g40780	LOC_Os11g40780	Chr11:24387279-24390444	AA_0	AA_50	OK	0.116998	0.877127	2.9063	2.69114	0.00785	0.0453254	yes
LOC_Os01g49560	LOC_Os01g49560	LOC_Os01g49560	Chr1:28502363-28503468	AA_0	AA_50	OK	0.722275	5.40318	2.90319	3.05119	0.0012	0.0119701	yes
LOC_Os05g38460	LOC_Os05g38460	LOC_Os05g38460	Chr5:22553302-22561067	AA_0	AA_50	OK	3.03673	22.6852	2.90116	5.32059	5e-05	0.000973301	yes
LOC_Os03g07360	LOC_Os03g07360	LOC_Os03g07360	Chr3:3738778-3741715	AA_0	AA_50	OK	7.02606	52.4658	2.90059	5.77677	5e-05	0.000973301	yes
LOC_Os09g29690	LOC_Os09g29690	LOC_Os09g29690	Chr9:18058252-18059176	AA_0	AA_50	OK	6.8241	50.7142	2.89368	4.29773	5e-05	0.000973301	yes
LOC_Os11g39420	LOC_Os11g39420	LOC_Os11g39420	Chr11:23459657-23475516	AA_0	AA_50	OK	0.603816	4.46777	2.88737	2.546	0.004	0.0284397	yes
LOC_Os12g21720	LOC_Os12g21720	LOC_Os12g21720	Chr12:12212616-12214414	AA_0	AA_50	OK	0.728821	5.37713	2.8832	3.64749	5e-05	0.000973301	yes
LOC_Os03g11734	LOC_Os03g11734	LOC_Os03g11734	Chr3:6131844-6142785	AA_0	AA_50	OK	0.593394	4.37462	2.8821	3.81218	5e-05	0.000973301	yes
LOC_Os09g17152	LOC_Os09g17152	LOC_Os09g17152	Chr9:10522921-10524537	AA_0	AA_50	OK	2.44154	17.9745	2.88009	4.53784	5e-05	0.000973301	yes
LOC_Os01g64360	LOC_Os01g64360	LOC_Os01g64360	Chr1:37358203-37359596	AA_0	AA_50	OK	2.23202	16.4202	2.87905	4.13033	5e-05	0.000973301	yes
LOC_Os02g26720	LOC_Os02g26720	LOC_Os02g26720	Chr2:15697841-15699391	AA_0	AA_50	OK	1.56852	11.5071	2.87505	4.28634	5e-05	0.000973301	yes
LOC_Os02g40730	LOC_Os02g40730	LOC_Os02g40730	Chr2:24690883-24692884	AA_0	AA_50	OK	0.329309	2.41567	2.87491	2.97303	0.00215	0.0183501	yes
LOC_Os01g71256	LOC_Os01g71256	LOC_Os01g71256	Chr1:41230853-41235660	AA_0	AA_50	OK	0.257383	1.88741	2.87442	2.96508	0.00225	0.0189349	yes
LOC_Os02g42585	LOC_Os02g42585	LOC_Os02g42585	Chr2:25595411-25597607	AA_0	AA_50	OK	0.244562	1.7867	2.86902	2.90486	0.001	0.0104791	yes
LOC_Os05g16930	LOC_Os05g16930	LOC_Os05g16930	Chr5:9647990-9654909	AA_0	AA_50	OK	1.35829	9.90634	2.86656	4.66634	5e-05	0.000973301	yes
LOC_Os04g49690	LOC_Os04g49690	LOC_Os04g49690	Chr4:29636069-29638259	AA_0	AA_50	OK	5.46422	39.592	2.85712	5.07574	5e-05	0.000973301	yes
LOC_Os01g15000	LOC_Os01g15000	LOC_Os01g15000	Chr1:8404246-8408377	AA_0	AA_50	OK	7.1032	51.3975	2.85516	5.74878	5e-05	0.000973301	yes
LOC_Os03g19070	LOC_Os03g19070	LOC_Os03g19070	Chr3:10677695-10678947	AA_0	AA_50	OK	2.48839	17.9337	2.84939	4.20096	5e-05	0.000973301	yes
LOC_Os03g20949	LOC_Os03g20949	LOC_Os03g20949	Chr3:11883795-11888887	AA_0	AA_50	OK	2.76669	19.9387	2.84934	5.58849	5e-05	0.000973301	yes
LOC_Os08g35600	LOC_Os08g35600	LOC_Os08g35600	Chr8:22415786-22418614	AA_0	AA_50	OK	0.927757	6.68295	2.84867	3.98622	5e-05	0.000973301	yes
LOC_Os08g19694	LOC_Os08g19694	LOC_Os08g19694	Chr8:11785528-11798467	AA_0	AA_50	OK	0.402755	2.89621	2.84619	3.71384	0.0001	0.0017397	yes
LOC_Os03g22680	LOC_Os03g22680	LOC_Os03g22680	Chr3:13095797-13098285	AA_0	AA_50	OK	8.63105	61.9681	2.84392	5.14898	5e-05	0.000973301	yes
LOC_Os08g10260	LOC_Os08g10260	LOC_Os08g10260	Chr8:5964409-5967847	AA_0	AA_50	OK	0.669738	4.80614	2.84321	4.15197	5e-05	0.000973301	yes
LOC_Os05g45450	LOC_Os05g45450	LOC_Os05g45450	Chr5:26368272-26369019	AA_0	AA_50	OK	6.33136	45.2637	2.83777	4.5764	5e-05	0.000973301	yes
LOC_Os06g11290	LOC_Os06g11290	LOC_Os06g11290	Chr6:5918105-5919690	AA_0	AA_50	OK	1.89246	13.5272	2.83753	4.23818	5e-05	0.000973301	yes
LOC_Os01g53350	LOC_Os01g53350	LOC_Os01g53350	Chr1:30655288-30657194	AA_0	AA_50	OK	14.2259	101.642	2.83691	5.55524	5e-05	0.000973301	yes
LOC_Os10g40700	LOC_Os10g40700	LOC_Os10g40700	Chr10:21830150-21831694	AA_0	AA_50	OK	22.2242	158.784	2.83686	5.64711	5e-05	0.000973301	yes
LOC_Os10g25230	LOC_Os10g25230	LOC_Os10g25230	Chr10:13030985-13032006	AA_0	AA_50	OK	2.23668	15.9507	2.83419	3.75656	5e-05	0.000973301	yes
LOC_Os02g39960	LOC_Os02g39960	LOC_Os02g39960	Chr2:24163552-24165653	AA_0	AA_50	OK	0.287366	2.04549	2.83149	2.60927	0.0072	0.0427206	yes
LOC_Os08g15050	LOC_Os08g15050	LOC_Os08g15050	Chr8:9098572-9099880	AA_0	AA_50	OK	1.31618	9.35971	2.8301	3.48849	0.00015	0.0024501	yes
LOC_Os11g37090	LOC_Os11g37090	LOC_Os11g37090	Chr11:21892580-21897269	AA_0	AA_50	OK	0.159868	1.13551	2.82839	2.93307	0.0012	0.0119701	yes
LOC_Os06g05470	LOC_Os06g05470	LOC_Os06g05470	Chr6:2472603-2473406	AA_0	AA_50	OK	0.977106	6.92452	2.82513	2.94687	0.0011	0.011291	yes
LOC_Os08g10500	LOC_Os08g10500	LOC_Os08g10500	Chr8:6168468-6169041	AA_0	AA_50	OK	28.4565	201.599	2.82466	3.05191	0.0011	0.011291	yes
LOC_Os11g03370	LOC_Os11g03370	LOC_Os11g03370	Chr11:1269313-1271303	AA_0	AA_50	OK	5.76945	40.8327	2.82322	5.21889	5e-05	0.000973301	yes
LOC_Os01g65510	LOC_Os01g65510	LOC_Os01g65510	Chr1:38022773-38024230	AA_0	AA_50	OK	0.462412	3.26998	2.82203	3.0098	0.00145	0.0137459	yes
LOC_Os04g41110	LOC_Os04g41110	LOC_Os04g41110	Chr4:24379792-24386408	AA_0	AA_50	OK	2.9121	20.571	2.82048	5.21533	5e-05	0.000973301	yes
LOC_Os01g50410	LOC_Os01g50410	LOC_Os01g50410	Chr1:28938970-28940927	AA_0	AA_50	OK	4.84571	34.1896	2.81878	4.78753	5e-05	0.000973301	yes
LOC_Os03g51740	LOC_Os03g51740	LOC_Os03g51740	Chr3:29660661-29662927	AA_0	AA_50	OK	0.368578	2.5928	2.81447	2.90284	0.002	0.0174159	yes
LOC_Os06g48520	LOC_Os06g48520	LOC_Os06g48520	Chr6:29352929-29356136	AA_0	AA_50	OK	0.172934	1.21609	2.81395	2.60566	0.008	0.045927	yes
LOC_Os04g10750	LOC_Os04g10750	LOC_Os04g10750	Chr4:5846275-5849390	AA_0	AA_50	OK	1.57084	11.0459	2.8139	4.39667	5e-05	0.000973301	yes
LOC_Os02g37300	LOC_Os02g37300	LOC_Os02g37300	Chr2:22553600-22554113	AA_0	AA_50	OK	65.7418	460.362	2.80789	5.04482	5e-05	0.000973301	yes
LOC_Os09g30458	LOC_Os09g30458	LOC_Os09g30458	Chr9:18558401-18563784	AA_0	AA_50	OK	0.972902	6.81284	2.80789	4.19607	5e-05	0.000973301	yes
LOC_Os01g33460	LOC_Os01g33460	LOC_Os01g33460	Chr1:18425444-18430767	AA_0	AA_50	OK	0.155068	1.08176	2.80242	3.08215	0.0011	0.011291	yes
LOC_Os08g06110	LOC_Os08g06110	LOC_Os08g06110	Chr8:3365729-3373434	AA_0	AA_50	OK	102.196	711.878	2.80029	3.09631	0.0001	0.0017397	yes
LOC_Os03g07200	LOC_Os03g07200	LOC_Os03g07200	Chr3:3681099-3685310	AA_0	AA_50	OK	3.22232	22.4068	2.79777	3.30358	0.0004	0.00524183	yes
LOC_Os04g31120	LOC_Os04g31120	LOC_Os04g31120	Chr4:18602663-18610312	AA_0	AA_50	OK	8.18941	56.854	2.79543	5.48467	5e-05	0.000973301	yes
LOC_Os01g52260	LOC_Os01g52260	LOC_Os01g52260	Chr1:30042526-30043938	AA_0	AA_50	OK	35.8903	248.633	2.79235	5.70963	5e-05	0.000973301	yes
LOC_Os07g32730	LOC_Os07g32730	LOC_Os07g32730	Chr7:19541480-19545806	AA_0	AA_50	OK	9.57575	66.2106	2.7896	5.51004	5e-05	0.000973301	yes
LOC_Os02g36619	LOC_Os02g36619	LOC_Os02g36619	Chr2:22110120-22117660	AA_0	AA_50	OK	1.13589	7.85304	2.78943	4.29978	5e-05	0.000973301	yes
LOC_Os01g72170	LOC_Os01g72170	LOC_Os01g72170	Chr1:41853849-41854883	AA_0	AA_50	OK	41.3202	285.282	2.78747	5.73805	5e-05	0.000973301	yes
LOC_Os08g08980	LOC_Os08g08980	LOC_Os08g08980	Chr8:5228821-5230034	AA_0	AA_50	OK	2.05893	14.1875	2.78465	3.63603	5e-05	0.000973301	yes
LOC_Os07g45550	LOC_Os07g45550	LOC_Os07g45550	Chr7:27172210-27175529	AA_0	AA_50	OK	0.296792	2.04258	2.78287	3.26117	0.00025	0.00363444	yes
LOC_Os03g04040	LOC_Os03g04040	LOC_Os03g04040	Chr3:1844067-1845292	AA_0	AA_50	OK	1.74698	12.0004	2.78015	3.90472	5e-05	0.000973301	yes
LOC_Os06g07210	LOC_Os06g07210	LOC_Os06g07210	Chr6:3449666-3454768	AA_0	AA_50	OK	18.0262	123.473	2.77603	5.15436	5e-05	0.000973301	yes
LOC_Os01g58290	LOC_Os01g58290	LOC_Os01g58290	Chr1:33691772-33698002	AA_0	AA_50	OK	7.41544	50.6144	2.77094	5.41419	5e-05	0.000973301	yes
LOC_Os12g30170	LOC_Os12g30170	LOC_Os12g30170	Chr12:18111164-18113735	AA_0	AA_50	OK	0.206378	1.40503	2.76724	2.83012	0.0015	0.0141142	yes
LOC_Os05g13360	LOC_Os05g13360	LOC_Os05g13360	Chr5:7415383-7416795	AA_0	AA_50	OK	1.21286	8.23878	2.76402	3.61088	5e-05	0.000973301	yes
LOC_Os03g52410	LOC_Os03g52410	LOC_Os03g52410	Chr3:30082331-30082953	AA_0	AA_50	OK	2.17467	14.7199	2.7589	3.20086	0.00035	0.00475494	yes
LOC_Os01g72270	LOC_Os01g72270	LOC_Os01g72270	Chr1:41900001-41901651	AA_0	AA_50	OK	1.15708	7.7932	2.75172	3.45268	0.00035	0.00475494	yes
LOC_Os03g21960	LOC_Os03g21960	LOC_Os03g21960	Chr3:12556844-12559702	AA_0	AA_50	OK	2.67695	17.9612	2.74622	4.78192	5e-05	0.000973301	yes
LOC_Os06g35630	LOC_Os06g35630	LOC_Os06g35630	Chr6:20784366-20786141	AA_0	AA_50	OK	3.74213	25.0516	2.74297	4.97313	5e-05	0.000973301	yes
LOC_Os06g04230	LOC_Os06g04230	LOC_Os06g04230	Chr6:1784310-1784827	AA_0	AA_50	OK	48.7291	325.384	2.73929	5.27549	5e-05	0.000973301	yes
LOC_Os02g47470	LOC_Os02g47470	LOC_Os02g47470	Chr2:28995716-28998581	AA_0	AA_50	OK	10.9769	73.151	2.73641	4.76818	5e-05	0.000973301	yes
LOC_Os01g04330	LOC_Os01g04330	LOC_Os01g04330	Chr1:1930993-1931904	AA_0	AA_50	OK	7.79595	51.9487	2.73629	4.63529	5e-05	0.000973301	yes
LOC_Os02g27130	LOC_Os02g27130	LOC_Os02g27130	Chr2:15957007-15977181	AA_0	AA_50	OK	1.24853	8.31154	2.73488	4.67266	5e-05	0.000973301	yes
LOC_Os08g31850	LOC_Os08g31850	LOC_Os08g31850	Chr8:19745525-19747077	AA_0	AA_50	OK	0.646955	4.29684	2.73154	3.14618	0.0006	0.00713594	yes
LOC_Os04g57760	LOC_Os04g57760	LOC_Os04g57760	Chr4:34400034-34401645	AA_0	AA_50	OK	27.8415	184.782	2.73052	5.67433	5e-05	0.000973301	yes
LOC_Os03g16860	LOC_Os03g16860	LOC_Os03g16860	Chr3:9370158-9373083	AA_0	AA_50	OK	76.8706	508.662	2.72621	3.9264	5e-05	0.000973301	yes
LOC_Os09g06464	LOC_Os09g06464	LOC_Os09g06464	Chr9:3048019-3064571	AA_0	AA_50	OK	5.99027	39.5323	2.72234	4.79466	5e-05	0.000973301	yes
LOC_Os02g02780	LOC_Os02g02780	LOC_Os02g02780	Chr2:1050785-1056830	AA_0	AA_50	OK	2.80879	18.4998	2.71949	4.61325	5e-05	0.000973301	yes
LOC_Os01g63810	LOC_Os01g63810	LOC_Os01g63810	Chr1:37021487-37031680	AA_0	AA_50	OK	2.60564	17.1203	2.716	2.57499	0.00165	0.0152045	yes
LOC_Os04g54230	LOC_Os04g54230	LOC_Os04g54230	Chr4:32297555-32298132	AA_0	AA_50	OK	19.1657	125.613	2.71239	4.74169	5e-05	0.000973301	yes
LOC_Os04g56430	LOC_Os04g56430	LOC_Os04g56430	Chr4:33641291-33642362	AA_0	AA_50	OK	147.491	966.364	2.71194	4.30813	5e-05	0.000973301	yes
LOC_Os03g05390	LOC_Os03g05390	LOC_Os03g05390	Chr3:2651928-2661787	AA_0	AA_50	OK	134.168	878.88	2.71163	3.25666	0.0001	0.0017397	yes
LOC_Os08g44300	LOC_Os08g44300	LOC_Os08g44300	Chr8:27883638-27885450	AA_0	AA_50	OK	2.61024	17.0679	2.70903	4.33314	5e-05	0.000973301	yes
LOC_Os01g50160	LOC_Os01g50160	LOC_Os01g50160	Chr1:28825744-28832656	AA_0	AA_50	OK	2.50757	16.3217	2.70244	5.29023	5e-05	0.000973301	yes
LOC_Os01g03620	LOC_Os01g03620	LOC_Os01g03620	Chr1:1486399-1488897	AA_0	AA_50	OK	0.434316	2.82406	2.70096	2.97787	0.00155	0.0144996	yes
LOC_Os05g04410	LOC_Os05g04410	LOC_Os05g04410	Chr5:2027781-2030203	AA_0	AA_50	OK	0.933889	6.06853	2.70002	3.51772	5e-05	0.000973301	yes
LOC_Os11g02290	LOC_Os11g02290	LOC_Os11g02290	Chr11:651184-652057	AA_0	AA_50	OK	1.96372	12.7431	2.69806	3.45351	0.00015	0.0024501	yes
LOC_Os07g05365	LOC_Os07g05365	LOC_Os07g05365	Chr7:2456967-2458151	AA_0	AA_50	OK	4.00612	25.8613	2.69052	3.68891	5e-05	0.000973301	yes
LOC_Os02g12680	LOC_Os02g12680	LOC_Os02g12680	Chr2:6628382-6630103	AA_0	AA_50	OK	2.03934	13.1579	2.68975	3.94786	0.0001	0.0017397	yes
LOC_Os02g56600	LOC_Os02g56600	LOC_Os02g56600	Chr2:34672991-34676421	AA_0	AA_50	OK	1.22931	7.92471	2.68851	4.0227	5e-05	0.000973301	yes
LOC_Os09g35020	LOC_Os09g35020	LOC_Os09g35020	Chr9:20399333-20400263	AA_0	AA_50	OK	1.02104	6.56744	2.6853	2.92482	0.00615	0.038324	yes
LOC_Os01g63690	LOC_Os01g63690	LOC_Os01g63690	Chr1:36942595-36944593	AA_0	AA_50	OK	10.8755	69.9081	2.68437	5.50413	5e-05	0.000973301	yes
LOC_Os04g37670	LOC_Os04g37670	LOC_Os04g37670	Chr4:22396528-22401800	AA_0	AA_50	OK	2.85858	18.2916	2.67781	4.86799	5e-05	0.000973301	yes
LOC_Os02g32690	LOC_Os02g32690	LOC_Os02g32690	Chr2:19405390-19420793	AA_0	AA_50	OK	0.524243	3.33152	2.66787	3.93262	5e-05	0.000973301	yes
LOC_Os07g37730	LOC_Os07g37730	LOC_Os07g37730	Chr7:22619085-22621292	AA_0	AA_50	OK	3.08174	19.5723	2.66699	4.58393	5e-05	0.000973301	yes
LOC_Os02g03900	LOC_Os02g03900	LOC_Os02g03900	Chr2:1658575-1662644	AA_0	AA_50	OK	0.543818	3.44265	2.66232	3.14926	0.0003	0.00419651	yes
LOC_Os01g74370	LOC_Os01g74370	LOC_Os01g74370	Chr1:43078795-43080400	AA_0	AA_50	OK	2.72084	17.1912	2.65955	4.21664	5e-05	0.000973301	yes
LOC_Os04g56420	LOC_Os04g56420	LOC_Os04g56420	Chr4:33635909-33638418	AA_0	AA_50	OK	0.619131	3.90516	2.65707	3.59438	5e-05	0.000973301	yes
LOC_Os08g33710	LOC_Os08g33710	LOC_Os08g33710	Chr8:21050471-21052852	AA_0	AA_50	OK	12.6612	79.435	2.64936	5.3723	5e-05	0.000973301	yes
LOC_Os09g32100	LOC_Os09g32100	LOC_Os09g32100	Chr9:19166349-19167844	AA_0	AA_50	OK	2.08787	13.0903	2.6484	4.02502	5e-05	0.000973301	yes
LOC_Os03g20970	LOC_Os03g20970	LOC_Os03g20970	Chr3:11893127-11898228	AA_0	AA_50	OK	1.35171	8.41836	2.63875	4.19283	5e-05	0.000973301	yes
LOC_Os08g41730	LOC_Os08g41730	LOC_Os08g41730	Chr8:26342314-26344539	AA_0	AA_50	OK	3.94279	24.3771	2.62824	4.14449	5e-05	0.000973301	yes
LOC_Os04g58810	LOC_Os04g58810	LOC_Os04g58810	Chr4:34980600-34982203	AA_0	AA_50	OK	23.2857	143.806	2.62661	5.07477	5e-05	0.000973301	yes
LOC_Os01g04620	LOC_Os01g04620	LOC_Os01g04620	Chr1:2071829-2073621	AA_0	AA_50	OK	2.91771	18.0086	2.62578	4.19777	5e-05	0.000973301	yes
LOC_Os06g50940	LOC_Os06g50940	LOC_Os06g50940	Chr6:30828270-30830434	AA_0	AA_50	OK	0.476864	2.94146	2.62488	2.84969	0.0019	0.0168438	yes
LOC_Os05g41880	LOC_Os05g41880	LOC_Os05g41880	Chr5:24522894-24532290	AA_0	AA_50	OK	2.03611	12.5511	2.62393	4.26037	5e-05	0.000973301	yes
LOC_Os02g04640	LOC_Os02g04640	LOC_Os02g04640	Chr2:2075495-2079149	AA_0	AA_50	OK	1.57715	9.70268	2.62106	4.15102	5e-05	0.000973301	yes
LOC_Os06g40090	LOC_Os06g40090	LOC_Os06g40090	Chr6:23863460-23864522	AA_0	AA_50	OK	0.636893	3.91187	2.61874	2.61513	0.00445	0.0306431	yes
LOC_Os01g16170	LOC_Os01g16170	LOC_Os01g16170	Chr1:9133518-9140430	AA_0	AA_50	OK	11.3427	69.5245	2.61575	5.37738	5e-05	0.000973301	yes
LOC_Os10g39660	LOC_Os10g39660	LOC_Os10g39660	Chr10:21189673-21191281	AA_0	AA_50	OK	5.91767	36.2209	2.61372	4.88079	5e-05	0.000973301	yes
LOC_Os05g33130	LOC_Os05g33130	LOC_Os05g33130	Chr5:19426415-19427875	AA_0	AA_50	OK	8.34854	51.0806	2.61318	4.94215	5e-05	0.000973301	yes
LOC_Os07g35680	LOC_Os07g35680	LOC_Os07g35680	Chr7:21367968-21374694	AA_0	AA_50	OK	2.12279	12.9132	2.60481	4.30922	5e-05	0.000973301	yes
LOC_Os07g30240	LOC_Os07g30240	LOC_Os07g30240	Chr7:17870624-17880163	AA_0	AA_50	OK	0.646409	3.92755	2.60311	3.26445	0.00025	0.00363444	yes
LOC_Os08g35700	LOC_Os08g35700	LOC_Os08g35700	Chr8:22522318-22528882	AA_0	AA_50	OK	2.40324	14.5788	2.60082	4.81062	5e-05	0.000973301	yes
LOC_Os08g43334	LOC_Os08g43334	LOC_Os08g43334	Chr8:27380764-27390339	AA_0	AA_50	OK	2.96861	17.9507	2.59618	4.07513	5e-05	0.000973301	yes
LOC_Os03g51920	LOC_Os03g51920	LOC_Os03g51920	Chr3:29784612-29787015	AA_0	AA_50	OK	5.8059	35.0612	2.59428	4.46613	5e-05	0.000973301	yes
LOC_Os02g52170	LOC_Os02g52170	LOC_Os02g52170	Chr2:31932282-31933316	AA_0	AA_50	OK	1.69612	10.2305	2.59257	3.45049	0.00015	0.0024501	yes
LOC_Os09g15580	LOC_Os09g15580	LOC_Os09g15580	Chr9:9514235-9517347	AA_0	AA_50	OK	0.78347	4.71239	2.58851	3.14528	0.0003	0.00419651	yes
LOC_Os01g51030	LOC_Os01g51030	LOC_Os01g51030	Chr1:29317539-29318159	AA_0	AA_50	OK	2.24617	13.4706	2.58428	2.96193	0.00075	0.00852385	yes
LOC_Os07g36930	LOC_Os07g36930	LOC_Os07g36930	Chr7:22110786-22113703	AA_0	AA_50	OK	0.484062	2.89956	2.58257	2.67387	0.0028	0.0221096	yes
LOC_Os05g39930	LOC_Os05g39930	LOC_Os05g39930	Chr5:23463229-23465862	AA_0	AA_50	OK	11.3418	67.9271	2.58234	4.85816	5e-05	0.000973301	yes
LOC_Os03g16920	LOC_Os03g16920	LOC_Os03g16920	Chr3:9411493-9416082	AA_0	AA_50	OK	1.66498	9.96404	2.58123	4.16138	5e-05	0.000973301	yes
LOC_Os10g28240	LOC_Os10g28240	LOC_Os10g28240	Chr10:14681993-14685370	AA_0	AA_50	OK	0.333507	1.99579	2.58117	3.20212	0.0002	0.00309056	yes
LOC_Os09g09560	LOC_Os09g09560	LOC_Os09g09560	Chr9:5159459-5161957	AA_0	AA_50	OK	0.558275	3.33726	2.57962	2.66628	0.00205	0.0177166	yes
LOC_Os09g28210	LOC_Os09g28210	LOC_Os09g28210	Chr9:17132210-17133476	AA_0	AA_50	OK	1.36987	8.15765	2.57412	3.33676	0.00025	0.00363444	yes
LOC_Os05g04600	LOC_Os05g04600	LOC_Os05g04600	Chr5:2165044-2166893	AA_0	AA_50	OK	1.32462	7.87913	2.57246	3.62958	5e-05	0.000973301	yes
LOC_Os05g46760	LOC_Os05g46760	LOC_Os05g46760	Chr5:27075946-27077365	AA_0	AA_50	OK	1.68496	9.96387	2.56399	3.69627	5e-05	0.000973301	yes
LOC_Os01g44130	LOC_Os01g44130	LOC_Os01g44130	Chr1:25291337-25298072	AA_0	AA_50	OK	1.92805	11.3676	2.55971	4.01801	5e-05	0.000973301	yes
LOC_Os04g21790	LOC_Os04g21790	LOC_Os04g21790	Chr4:12343325-12348644	AA_0	AA_50	OK	0.23224	1.3689	2.55933	2.73035	0.0024	0.0197753	yes
LOC_Os04g48200	LOC_Os04g48200	LOC_Os04g48200	Chr4:28703938-28708196	AA_0	AA_50	OK	7.67459	44.9634	2.55059	5.01432	5e-05	0.000973301	yes
LOC_Os09g33680	LOC_Os09g33680	LOC_Os09g33680	Chr9:19882647-19888124	AA_0	AA_50	OK	13.7605	80.2332	2.54367	5.17417	5e-05	0.000973301	yes
LOC_Os07g44330	LOC_Os07g44330	LOC_Os07g44330	Chr7:26481245-26485314	AA_0	AA_50	OK	17.5998	102.311	2.53933	5.16575	5e-05	0.000973301	yes
LOC_Os04g25900	LOC_Os04g25900	LOC_Os04g25900	Chr4:15062898-15069143	AA_0	AA_50	OK	0.297715	1.72356	2.53339	3.01911	0.0008	0.00895256	yes
LOC_Os02g52850	LOC_Os02g52850	LOC_Os02g52850	Chr2:32312865-32315992	AA_0	AA_50	OK	0.275371	1.59306	2.53236	2.82889	0.00135	0.0130761	yes
LOC_Os03g04070	LOC_Os03g04070	LOC_Os03g04070	Chr3:1862351-1864245	AA_0	AA_50	OK	8.93996	51.6336	2.52997	4.75555	5e-05	0.000973301	yes
LOC_Os02g20500	LOC_Os02g20500	LOC_Os02g20500	Chr2:12089713-12091112	AA_0	AA_50	OK	1.46896	8.47719	2.52879	3.45464	0.0001	0.0017397	yes
LOC_Os08g43120	LOC_Os08g43120	LOC_Os08g43120	Chr8:27268082-27277540	AA_0	AA_50	OK	1.73011	9.96329	2.52576	4.24296	5e-05	0.000973301	yes
LOC_Os03g55540	LOC_Os03g55540	LOC_Os03g55540	Chr3:31604951-31606236	AA_0	AA_50	OK	60.9052	350.574	2.52508	4.68382	5e-05	0.000973301	yes
LOC_Os03g06630	LOC_Os03g06630	LOC_Os03g06630	Chr3:3342253-3344548	AA_0	AA_50	OK	3.53074	20.3212	2.52494	3.75385	5e-05	0.000973301	yes
LOC_Os07g27390	LOC_Os07g27390	LOC_Os07g27390	Chr7:15938294-15941058	AA_0	AA_50	OK	0.377349	2.16926	2.52323	3.07655	0.00085	0.00932133	yes
LOC_Os04g43380	LOC_Os04g43380	LOC_Os04g43380	Chr4:25650131-25652646	AA_0	AA_50	OK	0.664436	3.80721	2.51853	2.65024	0.00315	0.0240524	yes
LOC_Os02g41710	LOC_Os02g41710	LOC_Os02g41710	Chr2:25052170-25055256	AA_0	AA_50	OK	0.245398	1.4059	2.5183	2.59503	0.0032	0.0243491	yes
LOC_Os01g55940	LOC_Os01g55940	LOC_Os01g55940	Chr1:32221375-32225123	AA_0	AA_50	OK	1.62758	9.32124	2.5178	4.08478	5e-05	0.000973301	yes
LOC_Os01g52740	LOC_Os01g52740	LOC_Os01g52740	Chr1:30340014-30341594	AA_0	AA_50	OK	0.796677	4.55824	2.51641	2.74873	0.00225	0.0189349	yes
LOC_Os06g22290	LOC_Os06g22290	LOC_Os06g22290	Chr6:12931778-12934695	AA_0	AA_50	OK	1.43222	8.19378	2.51627	4.2031	5e-05	0.000973301	yes
LOC_Os05g03740	LOC_Os05g03740	LOC_Os05g03740	Chr5:1643447-1644746	AA_0	AA_50	OK	1.60305	9.16469	2.51527	3.51403	0.00015	0.0024501	yes
LOC_Os06g13560	LOC_Os06g13560	LOC_Os06g13560	Chr6:7480066-7482254	AA_0	AA_50	OK	14.9549	85.369	2.51309	4.92615	5e-05	0.000973301	yes
LOC_Os01g42030	LOC_Os01g42030	LOC_Os01g42030	Chr1:23838867-23846881	AA_0	AA_50	OK	4.68943	26.7187	2.51036	4.02581	5e-05	0.000973301	yes
LOC_Os03g04770	LOC_Os03g04770	LOC_Os03g04770	Chr3:2272964-2276401	AA_0	AA_50	OK	14.0193	79.8541	2.50995	4.99483	5e-05	0.000973301	yes
LOC_Os05g50820	LOC_Os05g50820	LOC_Os05g50820	Chr5:29150076-29152272	AA_0	AA_50	OK	1.01318	5.766	2.50867	2.51121	0.00645	0.0395482	yes
LOC_Os11g12260	LOC_Os11g12260	LOC_Os11g12260	Chr11:6845296-6848371	AA_0	AA_50	OK	0.527091	2.99836	2.50805	2.77379	0.00225	0.0189349	yes
LOC_Os08g36480	LOC_Os08g36480	LOC_Os08g36480	Chr8:23033229-23038596	AA_0	AA_50	OK	2.77478	15.7841	2.50803	4.68637	5e-05	0.000973301	yes
LOC_Os02g45010	LOC_Os02g45010	LOC_Os02g45010	Chr2:27265866-27269207	AA_0	AA_50	OK	1.14872	6.52844	2.50671	3.53427	5e-05	0.000973301	yes
LOC_Os01g18110	LOC_Os01g18110	LOC_Os01g18110	Chr1:10144291-10146312	AA_0	AA_50	OK	0.752023	4.27067	2.50561	2.72051	0.00295	0.0229476	yes
LOC_Os07g04040	LOC_Os07g04040	LOC_Os07g04040	Chr7:1712200-1714497	AA_0	AA_50	OK	1.06691	6.05715	2.5052	3.75076	5e-05	0.000973301	yes
LOC_Os03g36830	LOC_Os03g36830	LOC_Os03g36830	Chr3:20444172-20447271	AA_0	AA_50	OK	0.995513	5.6476	2.50413	3.75588	5e-05	0.000973301	yes
LOC_Os09g37120	LOC_Os09g37120	LOC_Os09g37120	Chr9:21409270-21410497	AA_0	AA_50	OK	0.529882	3.00486	2.50355	2.56358	0.0045	0.0309166	yes
LOC_Os09g24580	LOC_Os09g24580	LOC_Os09g24580	Chr9:14635599-14636121	AA_0	AA_50	OK	10.4207	59.0207	2.50176	3.68587	5e-05	0.000973301	yes
LOC_Os04g37760	LOC_Os04g37760	LOC_Os04g37760	Chr4:22448030-22450542	AA_0	AA_50	OK	4.26759	24.121	2.4988	3.9906	5e-05	0.000973301	yes
LOC_Os03g53230	LOC_Os03g53230	LOC_Os03g53230	Chr3:30532042-30535512	AA_0	AA_50	OK	20.2455	114.37	2.49803	5.1797	5e-05	0.000973301	yes
LOC_Os03g31134	LOC_Os03g31134	LOC_Os03g31134	Chr3:17727097-17734851	AA_0	AA_50	OK	0.84888	4.79033	2.49649	4.10487	5e-05	0.000973301	yes
LOC_Os03g32230	LOC_Os03g32230	LOC_Os03g32230	Chr3:18435988-18437090	AA_0	AA_50	OK	6.37236	35.8635	2.49262	4.20764	5e-05	0.000973301	yes
LOC_Os09g33530	LOC_Os09g33530	LOC_Os09g33530	Chr9:19775289-19780676	AA_0	AA_50	OK	2.27045	12.7595	2.49052	4.05348	5e-05	0.000973301	yes
LOC_Os03g29240	LOC_Os03g29240	LOC_Os03g29240	Chr3:16628545-16632077	AA_0	AA_50	OK	21.3653	119.828	2.48762	5.18313	5e-05	0.000973301	yes
LOC_Os05g33570	LOC_Os05g33570	LOC_Os05g33570	Chr5:19718505-19737857	AA_0	AA_50	OK	21.0929	118.109	2.4853	4.9309	5e-05	0.000973301	yes
LOC_Os06g09310	LOC_Os06g09310	LOC_Os06g09310	Chr6:4678837-4680332	AA_0	AA_50	OK	10.4859	58.6346	2.48331	4.95907	5e-05	0.000973301	yes
LOC_Os09g27500	LOC_Os09g27500	LOC_Os09g27500	Chr9:16710804-16713794	AA_0	AA_50	OK	0.572626	3.19338	2.47942	2.87347	0.00155	0.0144996	yes
LOC_Os11g35274	LOC_Os11g35274	LOC_Os11g35274	Chr11:20672348-20676720	AA_0	AA_50	OK	0.222233	1.23828	2.47819	2.43819	0.0064	0.0393821	yes
LOC_Os03g60080	LOC_Os03g60080	LOC_Os03g60080	Chr3:34166098-34167546	AA_0	AA_50	OK	46.0657	256.352	2.47636	5.00249	5e-05	0.000973301	yes
LOC_Os03g47530	LOC_Os03g47530	LOC_Os03g47530	Chr3:26878141-26879719	AA_0	AA_50	OK	3.69508	20.5346	2.47438	4.21405	5e-05	0.000973301	yes
LOC_Os01g05640	LOC_Os01g05640	LOC_Os01g05640	Chr1:2688622-2692186	AA_0	AA_50	OK	0.607249	3.35281	2.46501	3.50673	5e-05	0.000973301	yes
LOC_Os03g42464	LOC_Os03g42464	LOC_Os03g42464	Chr3:23623463-23630649	AA_0	AA_50	OK	2.91683	16.0891	2.46361	4.9337	5e-05	0.000973301	yes
LOC_Os03g05900	LOC_Os03g05900	LOC_Os03g05900	Chr3:2958311-2960616	AA_0	AA_50	OK	3.4015	18.716	2.46003	4.3791	5e-05	0.000973301	yes
LOC_Os01g11910	LOC_Os01g11910	LOC_Os01g11910	Chr1:6462705-6465037	AA_0	AA_50	OK	1.05249	5.79034	2.45984	3.60267	5e-05	0.000973301	yes
LOC_Os04g46970	LOC_Os04g46970	LOC_Os04g46970	Chr4:27843254-27848331	AA_0	AA_50	OK	0.738645	4.06356	2.45979	3.61778	5e-05	0.000973301	yes
LOC_Os02g56900	LOC_Os02g56900	LOC_Os02g56900	Chr2:34879479-34881094	AA_0	AA_50	OK	32.3993	178.045	2.45821	4.65611	5e-05	0.000973301	yes
LOC_Os01g03130	LOC_Os01g03130	LOC_Os01g03130	Chr1:1217005-1218122	AA_0	AA_50	OK	1.15214	6.32922	2.45771	2.96612	0.00085	0.00932133	yes
LOC_Os11g35210	LOC_Os11g35210	LOC_Os11g35210	Chr11:20643383-20647630	AA_0	AA_50	OK	0.33641	1.84312	2.45386	3.00071	0.00095	0.0100958	yes
LOC_Os03g27019	LOC_Os03g27019	LOC_Os03g27019	Chr3:15467830-15473842	AA_0	AA_50	OK	44.574	243.65	2.45053	3.81874	5e-05	0.000973301	yes
LOC_Os08g44270	LOC_Os08g44270	LOC_Os08g44270	Chr8:27875141-27876599	AA_0	AA_50	OK	14.8679	81.0398	2.44643	5.08135	5e-05	0.000973301	yes
LOC_Os12g37519	LOC_Os12g37519	LOC_Os12g37519	Chr12:23025354-23028137	AA_0	AA_50	OK	11.7283	63.8497	2.44469	4.45557	5e-05	0.000973301	yes
LOC_Os03g38740	LOC_Os03g38740	LOC_Os03g38740	Chr3:21500675-21515569	AA_0	AA_50	OK	10.4405	56.7866	2.44336	4.86891	5e-05	0.000973301	yes
LOC_Os03g52370	LOC_Os03g52370	LOC_Os03g52370	Chr3:30074923-30075741	AA_0	AA_50	OK	19.4549	105.75	2.44244	4.224	5e-05	0.000973301	yes
LOC_Os02g37610	LOC_Os02g37610	LOC_Os02g37610	Chr2:22696541-22697794	AA_0	AA_50	OK	1.3537	7.34957	2.44075	3.25208	5e-05	0.000973301	yes
LOC_Os06g15750	LOC_Os06g15750	LOC_Os06g15750	Chr6:8935091-8939018	AA_0	AA_50	OK	0.145913	0.792161	2.44069	2.41086	0.0051	0.0337475	yes
LOC_Os07g48570	LOC_Os07g48570	LOC_Os07g48570	Chr7:29077195-29081179	AA_0	AA_50	OK	8.99724	48.7987	2.43929	4.93958	5e-05	0.000973301	yes
LOC_Os06g17070	LOC_Os06g17070	LOC_Os06g17070	Chr6:9892372-9895168	AA_0	AA_50	OK	0.409193	2.21929	2.43925	2.68957	0.00285	0.0224015	yes
LOC_Os03g19560	LOC_Os03g19560	LOC_Os03g19560	Chr3:10992828-10997554	AA_0	AA_50	OK	20.051	108.702	2.43864	4.59683	5e-05	0.000973301	yes
LOC_Os11g39020	LOC_Os11g39020	LOC_Os11g39020	Chr11:23230111-23234077	AA_0	AA_50	OK	32.9386	178.264	2.43616	4.66988	5e-05	0.000973301	yes
LOC_Os03g08880	LOC_Os03g08880	LOC_Os03g08880	Chr3:4598923-4600430	AA_0	AA_50	OK	0.971123	5.24631	2.43358	3.12743	0.0004	0.00524183	yes
LOC_Os05g05600	LOC_Os05g05600	LOC_Os05g05600	Chr5:2786049-2791999	AA_0	AA_50	OK	17.9339	96.8294	2.43275	4.77782	5e-05	0.000973301	yes
LOC_Os02g45780	LOC_Os02g45780	LOC_Os02g45780	Chr2:27886976-27888250	AA_0	AA_50	OK	11.3981	61.4556	2.43075	4.62008	5e-05	0.000973301	yes
LOC_Os11g37700	LOC_Os11g37700	LOC_Os11g37700	Chr11:22272819-22282438	AA_0	AA_50	OK	3.92453	21.1433	2.42961	4.88211	5e-05	0.000973301	yes
LOC_Os01g56780	LOC_Os01g56780	LOC_Os01g56780	Chr1:32759123-32764841	AA_0	AA_50	OK	10.7126	57.6975	2.42919	4.99557	5e-05	0.000973301	yes
LOC_Os12g09300	LOC_Os12g09300	LOC_Os12g09300	Chr12:4881028-4884888	AA_0	AA_50	OK	4.05053	21.7683	2.42605	4.46264	5e-05	0.000973301	yes
LOC_Os01g02530	LOC_Os01g02530	LOC_Os01g02530	Chr1:824623-830778	AA_0	AA_50	OK	0.137729	0.73968	2.42507	2.79238	0.00105	0.0108705	yes
LOC_Os12g15530	LOC_Os12g15530	LOC_Os12g15530	Chr12:8869429-8874715	AA_0	AA_50	OK	0.316132	1.69569	2.42327	2.84861	0.00135	0.0130761	yes
LOC_Os12g12560	LOC_Os12g12560	LOC_Os12g12560	Chr12:6911218-6913929	AA_0	AA_50	OK	6.86636	36.7532	2.42025	4.08905	5e-05	0.000973301	yes
LOC_Os03g09170	LOC_Os03g09170	LOC_Os03g09170	Chr3:4780240-4781570	AA_0	AA_50	OK	0.64992	3.47809	2.41996	2.63563	0.00325	0.0246361	yes
LOC_Os01g40070	LOC_Os01g40070	LOC_Os01g40070	Chr1:22604518-22606808	AA_0	AA_50	OK	24.025	128.516	2.41935	4.8197	5e-05	0.000973301	yes
LOC_Os04g29960	LOC_Os04g29960	LOC_Os04g29960	Chr4:17874312-17877280	AA_0	AA_50	OK	0.733819	3.92093	2.4177	3.23908	0.00055	0.00670705	yes
LOC_Os01g70870	LOC_Os01g70870	LOC_Os01g70870	Chr1:41011305-41015063	AA_0	AA_50	OK	0.476324	2.54344	2.41677	2.71214	0.00235	0.0194969	yes
LOC_Os01g24500	LOC_Os01g24500	LOC_Os01g24500	Chr1:13814900-13817064	AA_0	AA_50	OK	0.436001	2.32604	2.41547	2.33056	0.0086	0.0484127	yes
LOC_Os01g06590	LOC_Os01g06590	LOC_Os01g06590	Chr1:3099427-3105235	AA_0	AA_50	OK	8.07924	42.8725	2.40776	5.06917	5e-05	0.000973301	yes
LOC_Os08g20130	LOC_Os08g20130	LOC_Os08g20130	Chr8:12066868-12068457	AA_0	AA_50	OK	0.504559	2.66665	2.40193	2.36179	0.0079	0.045494	yes
LOC_Os11g35200	LOC_Os11g35200	LOC_Os11g35200	Chr11:20637622-20642585	AA_0	AA_50	OK	0.242313	1.27906	2.40014	2.92853	0.00125	0.0123461	yes
LOC_Os01g25679	LOC_Os01g25679	LOC_Os01g25679	Chr1:14555697-14559975	AA_0	AA_50	OK	0.546385	2.88209	2.39913	3.21222	0.0003	0.00419651	yes
LOC_Os07g48460	LOC_Os07g48460	LOC_Os07g48460	Chr7:28992713-28994935	AA_0	AA_50	OK	26.8225	141.446	2.39874	5.09367	5e-05	0.000973301	yes
LOC_Os07g35510	LOC_Os07g35510	LOC_Os07g35510	Chr7:21238268-21241263	AA_0	AA_50	OK	8.69961	45.8551	2.39806	4.86581	5e-05	0.000973301	yes
LOC_Os10g03570	LOC_Os10g03570	LOC_Os10g03570	Chr10:1540562-1546403	AA_0	AA_50	OK	1.13477	5.97042	2.39543	3.60437	5e-05	0.000973301	yes
LOC_Os02g56700	LOC_Os02g56700	LOC_Os02g56700	Chr2:34764168-34766643	AA_0	AA_50	OK	2.05632	10.7883	2.39133	3.68119	5e-05	0.000973301	yes
LOC_Os02g34970	LOC_Os02g34970	LOC_Os02g34970	Chr2:20972762-20974090	AA_0	AA_50	OK	1.34895	7.07097	2.39008	3.00035	0.00075	0.00852385	yes
LOC_Os11g06980	LOC_Os11g06980	LOC_Os11g06980	Chr11:3463898-3468002	AA_0	AA_50	OK	123.604	647.913	2.39007	3.48245	5e-05	0.000973301	yes
LOC_Os03g52380	LOC_Os03g52380	LOC_Os03g52380	Chr3:30076354-30077045	AA_0	AA_50	OK	1.6925	8.86226	2.38852	2.3636	0.0065	0.0397433	yes
LOC_Os01g49230	LOC_Os01g49230	LOC_Os01g49230	Chr1:28303269-28304839	AA_0	AA_50	OK	1.03092	5.39747	2.38835	3.17663	5e-05	0.000973301	yes
LOC_Os10g28120	LOC_Os10g28120	LOC_Os10g28120	Chr10:14602522-14603702	AA_0	AA_50	OK	14.6068	76.2598	2.38429	4.80836	5e-05	0.000973301	yes
LOC_Os03g46060	LOC_Os03g46060	LOC_Os03g46060	Chr3:26032939-26033802	AA_0	AA_50	OK	5.78753	30.1202	2.37971	3.80509	5e-05	0.000973301	yes
LOC_Os04g49350	LOC_Os04g49350	LOC_Os04g49350	Chr4:29455858-29458125	AA_0	AA_50	OK	7.7674	40.3586	2.37737	4.82574	5e-05	0.000973301	yes
LOC_Os05g06890	LOC_Os05g06890	LOC_Os05g06890	Chr5:3607501-3611371	AA_0	AA_50	OK	10.9305	56.5752	2.37182	4.95327	5e-05	0.000973301	yes
LOC_Os12g01449	LOC_Os12g01449	LOC_Os12g01449	Chr12:273545-282070	AA_0	AA_50	OK	12.0781	62.3598	2.36823	4.85919	5e-05	0.000973301	yes
LOC_Os06g14406	LOC_Os06g14406	LOC_Os06g14406	Chr6:8043563-8049979	AA_0	AA_50	OK	9.77233	50.4382	2.36774	4.9967	5e-05	0.000973301	yes
LOC_Os07g24830	LOC_Os07g24830	LOC_Os07g24830	Chr7:14118020-14118923	AA_0	AA_50	OK	25.0795	129.415	2.36743	4.49252	5e-05	0.000973301	yes
LOC_Os02g55170	LOC_Os02g55170	LOC_Os02g55170	Chr2:33793133-33794805	AA_0	AA_50	OK	1.95542	10.0554	2.36241	3.06795	0.0004	0.00524183	yes
LOC_Os02g55890	LOC_Os02g55890	LOC_Os02g55890	Chr2:34210399-34215008	AA_0	AA_50	OK	3.98288	20.4396	2.35948	4.43958	5e-05	0.000973301	yes
LOC_Os08g08500	LOC_Os08g08500	LOC_Os08g08500	Chr8:4898863-4900259	AA_0	AA_50	OK	2.56976	13.1704	2.3576	2.90584	0.001	0.0104791	yes
LOC_Os04g24804	LOC_Os04g24804	LOC_Os04g24804	Chr4:14248838-14253049	AA_0	AA_50	OK	1.18951	6.07039	2.35142	2.65289	0.0023	0.0192346	yes
LOC_Os06g27590	LOC_Os06g27590	LOC_Os06g27590	Chr6:15611974-15612817	AA_0	AA_50	OK	67.7475	345.105	2.3488	4.98848	5e-05	0.000973301	yes
LOC_Os11g18194	LOC_Os11g18194	LOC_Os11g18194	Chr11:10235827-10267375	AA_0	AA_50	OK	0.966094	4.9191	2.34816	3.44349	5e-05	0.000973301	yes
LOC_Os01g47630	LOC_Os01g47630	LOC_Os01g47630	Chr1:27246228-27248016	AA_0	AA_50	OK	6.76178	34.3982	2.34686	3.61434	5e-05	0.000973301	yes
LOC_Os02g45710	LOC_Os02g45710	LOC_Os02g45710	Chr2:27807051-27808334	AA_0	AA_50	OK	32.7988	166.819	2.34657	4.737	5e-05	0.000973301	yes
LOC_Os05g47660	LOC_Os05g47660	LOC_Os05g47660	Chr5:27311114-27314320	AA_0	AA_50	OK	1.04831	5.32192	2.34388	2.71522	0.00275	0.0218007	yes
LOC_Os01g62810	LOC_Os01g62810	LOC_Os01g62810	Chr1:36379628-36385391	AA_0	AA_50	OK	6.57621	33.2921	2.33985	4.1266	5e-05	0.000973301	yes
LOC_Os02g44880	LOC_Os02g44880	LOC_Os02g44880	Chr2:27182921-27186705	AA_0	AA_50	OK	3.41169	17.2356	2.33683	4.06254	5e-05	0.000973301	yes
LOC_Os04g36720	LOC_Os04g36720	LOC_Os04g36720	Chr4:22182598-22186943	AA_0	AA_50	OK	9.33259	47.0847	2.33491	4.58774	5e-05	0.000973301	yes
LOC_Os05g25920	LOC_Os05g25920	LOC_Os05g25920	Chr5:15077665-15078358	AA_0	AA_50	OK	13.7301	69.2144	2.33373	4.09735	5e-05	0.000973301	yes
LOC_Os10g27360	LOC_Os10g27360	LOC_Os10g27360	Chr10:14436871-14438849	AA_0	AA_50	OK	0.525229	2.64603	2.33281	2.67871	0.00135	0.0130761	yes
LOC_Os08g10080	LOC_Os08g10080	LOC_Os08g10080	Chr8:5846862-5850647	AA_0	AA_50	OK	13.6773	68.8869	2.33245	4.7501	5e-05	0.000973301	yes
LOC_Os07g08970	LOC_Os07g08970	LOC_Os07g08970	Chr7:4663404-4667457	AA_0	AA_50	OK	9.86691	49.6192	2.33023	4.88403	5e-05	0.000973301	yes
LOC_Os02g50730	LOC_Os02g50730	LOC_Os02g50730	Chr2:30980864-30982959	AA_0	AA_50	OK	3.46612	17.4306	2.33023	4.18498	5e-05	0.000973301	yes
LOC_Os03g36130	LOC_Os03g36130	LOC_Os03g36130	Chr3:20042785-20047591	AA_0	AA_50	OK	0.672876	3.38375	2.33021	3.37544	5e-05	0.000973301	yes
LOC_Os02g44610	LOC_Os02g44610	LOC_Os02g44610	Chr2:27029183-27035743	AA_0	AA_50	OK	0.281413	1.41509	2.33013	2.7423	0.00125	0.0123461	yes
LOC_Os09g13890	LOC_Os09g13890	LOC_Os09g13890	Chr9:8173210-8177505	AA_0	AA_50	OK	1.58242	7.95541	2.3298	3.34348	5e-05	0.000973301	yes
LOC_Os02g30910	LOC_Os02g30910	LOC_Os02g30910	Chr2:18454403-18457136	AA_0	AA_50	OK	1.21801	6.10624	2.32575	2.92833	0.00145	0.0137459	yes
LOC_Os02g56510	LOC_Os02g56510	LOC_Os02g56510	Chr2:34609407-34618723	AA_0	AA_50	OK	1.75984	8.80674	2.32317	2.63442	0.0026	0.0209568	yes
LOC_Os02g51740	LOC_Os02g51740	LOC_Os02g51740	Chr2:31694126-31697506	AA_0	AA_50	OK	1.32597	6.63298	2.32261	2.95552	0.0006	0.00713594	yes
LOC_Os02g30810	LOC_Os02g30810	LOC_Os02g30810	Chr2:18371441-18372892	AA_0	AA_50	OK	1.18378	5.91723	2.32152	2.96757	0.00085	0.00932133	yes
LOC_Os06g49970	LOC_Os06g49970	LOC_Os06g49970	Chr6:30262777-30266915	AA_0	AA_50	OK	2.10392	10.4845	2.31711	3.74232	0.0001	0.0017397	yes
LOC_Os02g41840	LOC_Os02g41840	LOC_Os02g41840	Chr2:25153198-25154265	AA_0	AA_50	OK	9.17565	45.6993	2.31629	4.34624	5e-05	0.000973301	yes
LOC_Os04g58200	LOC_Os04g58200	LOC_Os04g58200	Chr4:34663054-34664723	AA_0	AA_50	OK	386.773	1925.06	2.31535	2.35987	0.0021	0.018045	yes
LOC_Os01g71740	LOC_Os01g71740	LOC_Os01g71740	Chr1:41563977-41566629	AA_0	AA_50	OK	1.43911	7.16157	2.3151	3.27541	0.00025	0.00363444	yes
LOC_Os02g50374	LOC_Os02g50374	LOC_Os02g50374	Chr2:30765273-30766143	AA_0	AA_50	OK	1.19019	5.9216	2.31479	2.48142	0.00285	0.0224015	yes
LOC_Os04g23910	LOC_Os04g23910	LOC_Os04g23910	Chr4:13672709-13675884	AA_0	AA_50	OK	0.879452	4.36493	2.31128	2.37038	0.00525	0.0343154	yes
LOC_Os04g57200	LOC_Os04g57200	LOC_Os04g57200	Chr4:34080602-34081927	AA_0	AA_50	OK	46.3325	229.824	2.31043	4.87673	5e-05	0.000973301	yes
LOC_Os10g41330	LOC_Os10g41330	LOC_Os10g41330	Chr10:22213114-22214678	AA_0	AA_50	OK	13.4673	66.6447	2.30703	4.32516	5e-05	0.000973301	yes
LOC_Os09g23570	LOC_Os09g23570	LOC_Os09g23570	Chr9:14007857-14010160	AA_0	AA_50	OK	1.87058	9.25524	2.30678	3.80469	5e-05	0.000973301	yes
LOC_Os12g21734	LOC_Os12g21734	LOC_Os12g21734	Chr12:12221390-12223748	AA_0	AA_50	OK	1.11108	5.47558	2.30105	3.26318	0.0002	0.00309056	yes
LOC_Os12g02500	LOC_Os12g02500	LOC_Os12g02500	Chr12:854004-855382	AA_0	AA_50	OK	1.53918	7.55794	2.29583	2.93023	0.00055	0.00670705	yes
LOC_Os03g39760	LOC_Os03g39760	LOC_Os03g39760	Chr3:22123329-22125643	AA_0	AA_50	OK	3.26654	15.9835	2.29075	3.62485	5e-05	0.000973301	yes
LOC_Os05g51130	LOC_Os05g51130	LOC_Os05g51130	Chr5:29331743-29333774	AA_0	AA_50	OK	1.27896	6.25681	2.29045	3.34596	0.0001	0.0017397	yes
LOC_Os03g51479	LOC_Os03g51479	LOC_Os03g51479	Chr3:29454976-29458702	AA_0	AA_50	OK	2.39217	11.7004	2.29016	3.15195	0.00025	0.00363444	yes
LOC_Os02g04510	LOC_Os02g04510	LOC_Os02g04510	Chr2:2001886-2005972	AA_0	AA_50	OK	1.17578	5.74936	2.28978	3.32999	5e-05	0.000973301	yes
LOC_Os02g21040	LOC_Os02g21040	LOC_Os02g21040	Chr2:12464401-12466571	AA_0	AA_50	OK	3.52781	17.2027	2.28579	4.13055	5e-05	0.000973301	yes
LOC_Os04g33190	LOC_Os04g33190	LOC_Os04g33190	Chr4:20077758-20083076	AA_0	AA_50	OK	23.489	114.439	2.28452	4.60767	5e-05	0.000973301	yes
LOC_Os03g59320	LOC_Os03g59320	LOC_Os03g59320	Chr3:33771755-33773624	AA_0	AA_50	OK	16.8189	81.876	2.28336	4.57487	5e-05	0.000973301	yes
LOC_Os05g38270	LOC_Os05g38270	LOC_Os05g38270	Chr5:22440562-22445332	AA_0	AA_50	OK	5.03292	24.4567	2.28076	3.76828	5e-05	0.000973301	yes
LOC_Os07g42160	LOC_Os07g42160	LOC_Os07g42160	Chr7:25226230-25229380	AA_0	AA_50	OK	13.5901	65.879	2.27727	4.61725	5e-05	0.000973301	yes
LOC_Os02g47200	LOC_Os02g47200	LOC_Os02g47200	Chr2:28812390-28814078	AA_0	AA_50	OK	1.70089	8.24439	2.27712	3.19608	0.00025	0.00363444	yes
LOC_Os03g37878	LOC_Os03g37878	LOC_Os03g37878	Chr3:21037193-21038297	AA_0	AA_50	OK	6.01774	29.1228	2.27485	3.88122	5e-05	0.000973301	yes
LOC_Os03g43750	LOC_Os03g43750	LOC_Os03g43750	Chr3:24466602-24473610	AA_0	AA_50	OK	0.578932	2.79622	2.27201	3.07947	0.0007	0.0080777	yes
LOC_Os01g43460	LOC_Os01g43460	LOC_Os01g43460	Chr1:24861583-24864291	AA_0	AA_50	OK	1.29816	6.26057	2.26982	3.49345	5e-05	0.000973301	yes
LOC_Os01g45110	LOC_Os01g45110	LOC_Os01g45110	Chr1:25598445-25600373	AA_0	AA_50	OK	0.934552	4.50535	2.26929	3.06722	0.00015	0.0024501	yes
LOC_Os01g58130	LOC_Os01g58130	LOC_Os01g58130	Chr1:33618364-33619178	AA_0	AA_50	OK	3.24792	15.6456	2.26816	3.13523	0.00015	0.0024501	yes
LOC_Os05g16430	LOC_Os05g16430	LOC_Os05g16430	Chr5:9321700-9328355	AA_0	AA_50	OK	3.02003	14.5194	2.26534	4.26451	5e-05	0.000973301	yes
LOC_Os01g67810	LOC_Os01g67810	LOC_Os01g67810	Chr1:39408245-39410374	AA_0	AA_50	OK	4.54491	21.8074	2.2625	4.2251	5e-05	0.000973301	yes
LOC_Os12g37690	LOC_Os12g37690	LOC_Os12g37690	Chr12:23135055-23137352	AA_0	AA_50	OK	1.6777	8.04893	2.26231	3.0692	5e-05	0.000973301	yes
LOC_Os04g58710	LOC_Os04g58710	LOC_Os04g58710	Chr4:34908440-34910661	AA_0	AA_50	OK	72.2572	346.564	2.26191	3.87473	5e-05	0.000973301	yes
LOC_Os02g06725	LOC_Os02g06725	LOC_Os02g06725	Chr2:3378927-3386412	AA_0	AA_50	OK	4.51496	21.6325	2.26041	4.47729	5e-05	0.000973301	yes
LOC_Os07g38840	LOC_Os07g38840	LOC_Os07g38840	Chr7:23298311-23302216	AA_0	AA_50	OK	16.2611	77.8143	2.25861	4.65418	5e-05	0.000973301	yes
LOC_Os04g02030	LOC_Os04g02030	LOC_Os04g02030	Chr4:639803-643202	AA_0	AA_50	OK	0.552916	2.64394	2.25756	3.12231	0.0002	0.00309056	yes
LOC_Os09g15670	LOC_Os09g15670	LOC_Os09g15670	Chr9:9567470-9568905	AA_0	AA_50	OK	1.44621	6.91114	2.25665	3.09352	0.0002	0.00309056	yes
LOC_Os02g36330	LOC_Os02g36330	LOC_Os02g36330	Chr2:21927566-21928919	AA_0	AA_50	OK	2.02756	9.67826	2.255	3.2725	5e-05	0.000973301	yes
LOC_Os06g05420	LOC_Os06g05420	LOC_Os06g05420	Chr6:2449088-2449823	AA_0	AA_50	OK	4.02338	19.1875	2.25369	3.18391	0.0001	0.0017397	yes
LOC_Os06g01660	LOC_Os06g01660	LOC_Os06g01660	Chr6:394396-397914	AA_0	AA_50	OK	0.662101	3.15723	2.25354	2.72991	0.001	0.0104791	yes
LOC_Os11g47310	LOC_Os11g47310	LOC_Os11g47310	Chr11:28451235-28454914	AA_0	AA_50	OK	2.38206	11.3528	2.25277	4.11417	5e-05	0.000973301	yes
LOC_Os05g38710	LOC_Os05g38710	LOC_Os05g38710	Chr5:22706548-22713940	AA_0	AA_50	OK	14.0851	67.0929	2.25199	4.63687	5e-05	0.000973301	yes
LOC_Os04g53120	LOC_Os04g53120	LOC_Os04g53120	Chr4:31638098-31644795	AA_0	AA_50	OK	0.974426	4.63487	2.2499	3.98555	5e-05	0.000973301	yes
LOC_Os04g43440	LOC_Os04g43440	LOC_Os04g43440	Chr4:25708298-25712547	AA_0	AA_50	OK	2.16375	10.2751	2.24755	3.81347	5e-05	0.000973301	yes
LOC_Os03g04100	LOC_Os03g04100	LOC_Os03g04100	Chr3:1873280-1878450	AA_0	AA_50	OK	11.6521	55.3135	2.24705	4.48594	5e-05	0.000973301	yes
LOC_Os01g45460	LOC_Os01g45460	LOC_Os01g45460	Chr1:25792698-25797614	AA_0	AA_50	OK	1.27665	6.05688	2.24621	3.0838	0.00015	0.0024501	yes
LOC_Os06g43960	LOC_Os06g43960	LOC_Os06g43960	Chr6:26482244-26483810	AA_0	AA_50	OK	2.50368	11.8683	2.24498	3.57453	5e-05	0.000973301	yes
LOC_Os10g41780	LOC_Os10g41780	LOC_Os10g41780	Chr10:22478157-22486537	AA_0	AA_50	OK	26.1918	124.064	2.2439	3.65809	5e-05	0.000973301	yes
LOC_Os02g31860	LOC_Os02g31860	LOC_Os02g31860	Chr2:18818132-18821373	AA_0	AA_50	OK	0.285197	1.35041	2.24336	2.19159	0.0081	0.0464125	yes
LOC_Os10g22890	LOC_Os10g22890	LOC_Os10g22890	Chr10:11893674-11899916	AA_0	AA_50	OK	0.978656	4.62354	2.24012	3.42657	5e-05	0.000973301	yes
LOC_Os12g03040	LOC_Os12g03040	LOC_Os12g03040	Chr12:1139025-1141362	AA_0	AA_50	OK	9.1223	43.0735	2.23933	4.62258	5e-05	0.000973301	yes
LOC_Os01g50460	LOC_Os01g50460	LOC_Os01g50460	Chr1:28975562-28977354	AA_0	AA_50	OK	5.4425	25.679	2.23825	3.70695	5e-05	0.000973301	yes
LOC_Os03g20700	LOC_Os03g20700	LOC_Os03g20700	Chr3:11712168-11720131	AA_0	AA_50	OK	52.9271	249.376	2.23625	3.15886	0.0001	0.0017397	yes
LOC_Os03g02939	LOC_Os03g02939	LOC_Os03g02939	Chr3:1178458-1180137	AA_0	AA_50	OK	1.38181	6.50506	2.23501	2.79618	0.00065	0.00762135	yes
LOC_Os02g07160	LOC_Os02g07160	LOC_Os02g07160	Chr2:3674672-3679955	AA_0	AA_50	OK	23.2555	109.438	2.23448	4.37599	5e-05	0.000973301	yes
LOC_Os08g38020	LOC_Os08g38020	LOC_Os08g38020	Chr8:24083079-24084735	AA_0	AA_50	OK	0.875434	4.11552	2.233	2.77254	0.0007	0.0080777	yes
LOC_Os07g32570	LOC_Os07g32570	LOC_Os07g32570	Chr7:19409952-19413299	AA_0	AA_50	OK	25.7537	120.929	2.2313	4.34052	5e-05	0.000973301	yes
LOC_Os07g38910	LOC_Os07g38910	LOC_Os07g38910	Chr7:23330020-23330846	AA_0	AA_50	OK	6.12356	28.6682	2.22701	2.78759	0.00095	0.0100958	yes
LOC_Os07g39530	LOC_Os07g39530	LOC_Os07g39530	Chr7:23685397-23688468	AA_0	AA_50	OK	1.10435	5.16281	2.22495	3.47146	5e-05	0.000973301	yes
LOC_Os01g40980	LOC_Os01g40980	LOC_Os01g40980	Chr1:23174816-23186976	AA_0	AA_50	OK	4.52062	21.1249	2.22435	4.44813	5e-05	0.000973301	yes
LOC_Os07g33710	LOC_Os07g33710	LOC_Os07g33710	Chr7:20149385-20152798	AA_0	AA_50	OK	0.655906	3.05529	2.21975	2.72957	0.0018	0.0161477	yes
LOC_Os03g05880	LOC_Os03g05880	LOC_Os03g05880	Chr3:2949518-2952612	AA_0	AA_50	OK	1.54289	7.18589	2.21953	2.82532	0.0008	0.00895256	yes
LOC_Os05g38264	LOC_Os05g38264	LOC_Os05g38264	Chr5:22436429-22437469	AA_0	AA_50	OK	3.30968	15.4134	2.21942	3.34611	0.00015	0.0024501	yes
LOC_Os11g02610	LOC_Os11g02610	LOC_Os11g02610	Chr11:823416-825831	AA_0	AA_50	OK	21.9281	101.973	2.21734	4.57081	5e-05	0.000973301	yes
LOC_Os11g01439	LOC_Os11g01439	LOC_Os11g01439	Chr11:256826-262011	AA_0	AA_50	OK	23.6355	109.846	2.21645	4.46661	5e-05	0.000973301	yes
LOC_Os07g44140	LOC_Os07g44140	LOC_Os07g44140	Chr7:26382580-26385011	AA_0	AA_50	OK	4.84535	22.5136	2.21613	4.25044	5e-05	0.000973301	yes
LOC_Os01g73040	LOC_Os01g73040	LOC_Os01g73040	Chr1:42377193-42381600	AA_0	AA_50	OK	2.56078	11.8832	2.21427	3.86077	5e-05	0.000973301	yes
LOC_Os01g18220	LOC_Os01g18220	LOC_Os01g18220	Chr1:10200475-10203694	AA_0	AA_50	OK	0.942308	4.36817	2.21276	2.79727	0.00075	0.00852385	yes
LOC_Os07g46310	LOC_Os07g46310	LOC_Os07g46310	Chr7:27624184-27626739	AA_0	AA_50	OK	0.364772	1.69021	2.21214	2.43856	0.0044	0.0304032	yes
LOC_Os02g47840	LOC_Os02g47840	LOC_Os02g47840	Chr2:29259328-29265497	AA_0	AA_50	OK	25.4457	117.549	2.20777	4.10277	5e-05	0.000973301	yes
LOC_Os08g01510	LOC_Os08g01510	LOC_Os08g01510	Chr8:308327-310185	AA_0	AA_50	OK	0.574142	2.65186	2.20753	2.46756	0.00465	0.0316758	yes
LOC_Os02g56380	LOC_Os02g56380	LOC_Os02g56380	Chr2:34516621-34519474	AA_0	AA_50	OK	1.85493	8.56383	2.20689	3.81526	5e-05	0.000973301	yes
LOC_Os01g25990	LOC_Os01g25990	LOC_Os01g25990	Chr1:14730141-14738424	AA_0	AA_50	OK	10.0441	46.3646	2.20667	4.65056	5e-05	0.000973301	yes
LOC_Os06g24730	LOC_Os06g24730	LOC_Os06g24730	Chr6:14526886-14532030	AA_0	AA_50	OK	22.386	103.322	2.20649	4.45466	5e-05	0.000973301	yes
LOC_Os09g06540	LOC_Os09g06540	LOC_Os09g06540	Chr9:3109253-3111685	AA_0	AA_50	OK	0.478912	2.21041	2.20648	2.41402	0.0051	0.0337475	yes
LOC_Os10g25170	LOC_Os10g25170	LOC_Os10g25170	Chr10:12992048-12993419	AA_0	AA_50	OK	1.1595	5.34477	2.20463	2.6844	0.00145	0.0137459	yes
LOC_Os02g11859	LOC_Os02g11859	LOC_Os02g11859	Chr2:6145981-6146678	AA_0	AA_50	OK	4.93129	22.7038	2.2029	3.16488	5e-05	0.000973301	yes
LOC_Os04g52540	LOC_Os04g52540	LOC_Os04g52540	Chr4:31239184-31243433	AA_0	AA_50	OK	5.44948	24.9307	2.19373	4.43281	5e-05	0.000973301	yes
LOC_Os01g24710	LOC_Os01g24710	LOC_Os01g24710	Chr1:13903152-13904729	AA_0	AA_50	OK	198.747	908.89	2.19317	3.77081	5e-05	0.000973301	yes
LOC_Os07g26630	LOC_Os07g26630	LOC_Os07g26630	Chr7:15358959-15360495	AA_0	AA_50	OK	2.94166	13.4504	2.19295	3.16601	5e-05	0.000973301	yes
LOC_Os08g42930	LOC_Os08g42930	LOC_Os08g42930	Chr8:27130094-27133725	AA_0	AA_50	OK	0.202211	0.924154	2.19227	2.29822	0.005	0.0333333	yes
LOC_Os02g43790	LOC_Os02g43790	LOC_Os02g43790	Chr2:26422181-26423485	AA_0	AA_50	OK	12.3438	56.3796	2.19139	4.3359	5e-05	0.000973301	yes
LOC_Os01g12810	LOC_Os01g12810	LOC_Os01g12810	Chr1:7092031-7095355	AA_0	AA_50	OK	19.8979	90.8743	2.19125	4.39716	5e-05	0.000973301	yes
LOC_Os03g13850	LOC_Os03g13850	LOC_Os03g13850	Chr3:7505850-7513561	AA_0	AA_50	OK	3.30321	15.0796	2.19065	4.15273	5e-05	0.000973301	yes
LOC_Os03g38730	LOC_Os03g38730	LOC_Os03g38730	Chr3:21498056-21500615	AA_0	AA_50	OK	51.9947	237.006	2.18849	4.4333	5e-05	0.000973301	yes
LOC_Os05g31620	LOC_Os05g31620	LOC_Os05g31620	Chr5:18406479-18407458	AA_0	AA_50	OK	17.8387	81.3136	2.18849	4.22584	5e-05	0.000973301	yes
LOC_Os10g41120	LOC_Os10g41120	LOC_Os10g41120	Chr10:22083674-22087133	AA_0	AA_50	OK	3.61077	16.458	2.18842	4.03746	5e-05	0.000973301	yes
LOC_Os11g40340	LOC_Os11g40340	LOC_Os11g40340	Chr11:24046398-24050126	AA_0	AA_50	OK	1.55668	7.09272	2.18786	3.67581	5e-05	0.000973301	yes
LOC_Os07g28040	LOC_Os07g28040	LOC_Os07g28040	Chr7:16346814-16349511	AA_0	AA_50	OK	7.36283	33.4525	2.18378	3.90718	5e-05	0.000973301	yes
LOC_Os11g29810	LOC_Os11g29810	LOC_Os11g29810	Chr11:17298809-17299535	AA_0	AA_50	OK	2.02488	9.19144	2.18245	2.46901	0.00255	0.0206924	yes
LOC_Os02g11070	LOC_Os02g11070	LOC_Os02g11070	Chr2:5930192-5933079	AA_0	AA_50	OK	9.91831	44.9202	2.1792	4.20135	5e-05	0.000973301	yes
LOC_Os11g41650	LOC_Os11g41650	LOC_Os11g41650	Chr11:24988964-24993465	AA_0	AA_50	OK	0.804342	3.64087	2.1784	2.46922	0.00235	0.0194969	yes
LOC_Os08g38560	LOC_Os08g38560	LOC_Os08g38560	Chr8:24379091-24382986	AA_0	AA_50	OK	0.235618	1.06641	2.17824	2.33902	0.00245	0.020091	yes
LOC_Os09g25150	LOC_Os09g25150	LOC_Os09g25150	Chr9:15076123-15079326	AA_0	AA_50	OK	15.5578	70.3757	2.17744	4.47012	5e-05	0.000973301	yes
LOC_Os09g35780	LOC_Os09g35780	LOC_Os09g35780	Chr9:20587579-20588660	AA_0	AA_50	OK	0.61949	2.79904	2.17578	2.2027	0.0065	0.0397433	yes
LOC_Os02g02230	LOC_Os02g02230	LOC_Os02g02230	Chr2:712585-715746	AA_0	AA_50	OK	0.688709	3.11177	2.17577	2.48501	0.00455	0.0311357	yes
LOC_Os02g04369	LOC_Os02g04369	LOC_Os02g04369	Chr2:1928624-1929506	AA_0	AA_50	OK	3.65443	16.4742	2.17249	3.02275	0.00025	0.00363444	yes
LOC_Os05g16420	LOC_Os05g16420	LOC_Os05g16420	Chr5:9318021-9318630	AA_0	AA_50	OK	16.7788	75.6379	2.17247	3.06642	0.0001	0.0017397	yes
LOC_Os06g11720	LOC_Os06g11720	LOC_Os06g11720	Chr6:6205606-6207653	AA_0	AA_50	OK	0.368656	1.65843	2.16947	2.28484	0.0061	0.0381309	yes
LOC_Os05g48760	LOC_Os05g48760	LOC_Os05g48760	Chr5:27944013-27948004	AA_0	AA_50	OK	12.0927	54.3736	2.16878	4.58948	5e-05	0.000973301	yes
LOC_Os01g44120	LOC_Os01g44120	LOC_Os01g44120	Chr1:25288287-25289160	AA_0	AA_50	OK	2.03298	9.14109	2.16877	2.54526	0.00325	0.0246361	yes
LOC_Os04g33520	LOC_Os04g33520	LOC_Os04g33520	Chr4:20280359-20281977	AA_0	AA_50	OK	0.697146	3.13356	2.16827	2.43148	0.0061	0.0381309	yes
LOC_Os03g17480	LOC_Os03g17480	LOC_Os03g17480	Chr3:9717251-9719907	AA_0	AA_50	OK	0.851021	3.82458	2.16804	2.35047	0.00495	0.0330917	yes
LOC_Os02g46180	LOC_Os02g46180	LOC_Os02g46180	Chr2:28136328-28137459	AA_0	AA_50	OK	2.42405	10.8533	2.16264	2.85094	0.00085	0.00932133	yes
LOC_Os04g59160	LOC_Os04g59160	LOC_Os04g59160	Chr4:35192193-35193779	AA_0	AA_50	OK	3.00014	13.4286	2.16221	3.49716	5e-05	0.000973301	yes
LOC_Os04g53180	LOC_Os04g53180	LOC_Os04g53180	Chr4:31666206-31667028	AA_0	AA_50	OK	2.34239	10.4772	2.16119	2.71147	0.0008	0.00895256	yes
LOC_Os03g53930	LOC_Os03g53930	LOC_Os03g53930	Chr3:30920684-30921906	AA_0	AA_50	OK	3.36062	15.0191	2.16	3.37699	0.0001	0.0017397	yes
LOC_Os09g32190	LOC_Os09g32190	LOC_Os09g32190	Chr9:19209906-19212642	AA_0	AA_50	OK	1.2794	5.70831	2.15759	2.23777	0.0066	0.0402117	yes
LOC_Os12g25490	LOC_Os12g25490	LOC_Os12g25490	Chr12:14750364-14752251	AA_0	AA_50	OK	1.22503	5.45614	2.15506	2.67672	0.001	0.0104791	yes
LOC_Os04g43200	LOC_Os04g43200	LOC_Os04g43200	Chr4:25563392-25565204	AA_0	AA_50	OK	6.19577	27.5917	2.15488	3.7616	5e-05	0.000973301	yes
LOC_Os08g02030	LOC_Os08g02030	LOC_Os08g02030	Chr8:655747-657391	AA_0	AA_50	OK	2.84331	12.661	2.15475	3.48481	5e-05	0.000973301	yes
LOC_Os04g46880	LOC_Os04g46880	LOC_Os04g46880	Chr4:27783477-27787171	AA_0	AA_50	OK	63.124	280.681	2.15267	3.96897	5e-05	0.000973301	yes
LOC_Os02g16070	LOC_Os02g16070	LOC_Os02g16070	Chr2:9142457-9144356	AA_0	AA_50	OK	0.828258	3.681	2.15195	2.3731	0.0038	0.0275054	yes
LOC_Os06g12560	LOC_Os06g12560	LOC_Os06g12560	Chr6:6809573-6811963	AA_0	AA_50	OK	1.37444	6.10545	2.15126	2.76854	0.00055	0.00670705	yes
LOC_Os06g43304	LOC_Os06g43304	LOC_Os06g43304	Chr6:26022266-26029283	AA_0	AA_50	OK	3.22861	14.3355	2.15061	3.78107	5e-05	0.000973301	yes
LOC_Os03g54130	LOC_Os03g54130	LOC_Os03g54130	Chr3:31023378-31025227	AA_0	AA_50	OK	7.19397	31.9056	2.14895	3.78761	5e-05	0.000973301	yes
LOC_Os03g20090	LOC_Os03g20090	LOC_Os03g20090	Chr3:11326078-11328322	AA_0	AA_50	OK	7.23624	32.0734	2.14807	4.06593	5e-05	0.000973301	yes
LOC_Os01g18620	LOC_Os01g18620	LOC_Os01g18620	Chr1:10488947-10490994	AA_0	AA_50	OK	0.579928	2.5649	2.14496	2.40687	0.0047	0.031881	yes
LOC_Os01g03720	LOC_Os01g03720	LOC_Os01g03720	Chr1:1549228-1551011	AA_0	AA_50	OK	1.31446	5.81144	2.14443	2.96032	0.0003	0.00419651	yes
LOC_Os07g26660	LOC_Os07g26660	LOC_Os07g26660	Chr7:15376915-15378292	AA_0	AA_50	OK	1.48193	6.55164	2.14438	2.56915	0.00255	0.0206924	yes
LOC_Os10g21590	LOC_Os10g21590	LOC_Os10g21590	Chr10:11053035-11057745	AA_0	AA_50	OK	1.76572	7.79605	2.14249	3.3045	0.0001	0.0017397	yes
LOC_Os02g33590	LOC_Os02g33590	LOC_Os02g33590	Chr2:19981496-19983180	AA_0	AA_50	OK	0.945226	4.17107	2.14169	2.6172	0.0014	0.0134092	yes
LOC_Os09g18020	LOC_Os09g18020	LOC_Os09g18020	Chr9:11030070-11039914	AA_0	AA_50	OK	0.465454	2.05219	2.14045	2.91979	0.00035	0.00475494	yes
LOC_Os02g02210	LOC_Os02g02210	LOC_Os02g02210	Chr2:679444-697350	AA_0	AA_50	OK	6.37028	28.0761	2.13991	3.91641	5e-05	0.000973301	yes
LOC_Os07g37320	LOC_Os07g37320	LOC_Os07g37320	Chr7:22353093-22355806	AA_0	AA_50	OK	30.9889	136.569	2.13981	4.38633	5e-05	0.000973301	yes
LOC_Os11g05614	LOC_Os11g05614	LOC_Os11g05614	Chr11:2550550-2553128	AA_0	AA_50	OK	1.16469	5.13251	2.13971	3.26917	0.0001	0.0017397	yes
LOC_Os05g03760	LOC_Os05g03760	LOC_Os05g03760	Chr5:1662020-1664438	AA_0	AA_50	OK	97.5633	429.544	2.13839	3.36975	5e-05	0.000973301	yes
LOC_Os08g34580	LOC_Os08g34580	LOC_Os08g34580	Chr8:21722266-21726273	AA_0	AA_50	OK	4.60694	20.2693	2.13742	4.06501	5e-05	0.000973301	yes
LOC_Os03g08970	LOC_Os03g08970	LOC_Os03g08970	Chr3:4660800-4662070	AA_0	AA_50	OK	21.8433	96.012	2.13602	4.48133	5e-05	0.000973301	yes
LOC_Os12g39310	LOC_Os12g39310	LOC_Os12g39310	Chr12:24184197-24186545	AA_0	AA_50	OK	0.570465	2.50308	2.13349	2.45518	0.0025	0.0203967	yes
LOC_Os01g72100	LOC_Os01g72100	LOC_Os01g72100	Chr1:41825881-41827156	AA_0	AA_50	OK	41.9275	183.933	2.13321	4.10088	5e-05	0.000973301	yes
LOC_Os07g48160	LOC_Os07g48160	LOC_Os07g48160	Chr7:28764422-28769259	AA_0	AA_50	OK	9.29398	40.7547	2.1326	4.29771	5e-05	0.000973301	yes
LOC_Os10g37570	LOC_Os10g37570	LOC_Os10g37570	Chr10:20108961-20110296	AA_0	AA_50	OK	1.48644	6.50141	2.12889	2.89729	0.0006	0.00713594	yes
LOC_Os01g28790	LOC_Os01g28790	LOC_Os01g28790	Chr1:16130514-16131447	AA_0	AA_50	OK	36.4913	159.408	2.1271	4.4522	5e-05	0.000973301	yes
LOC_Os02g09990	LOC_Os02g09990	LOC_Os02g09990	Chr2:5193973-5195290	AA_0	AA_50	OK	0.851529	3.71853	2.1266	2.50234	0.0014	0.0134092	yes
LOC_Os02g06930	LOC_Os02g06930	LOC_Os02g06930	Chr2:3504420-3508756	AA_0	AA_50	OK	3.98504	17.3731	2.12419	3.78772	5e-05	0.000973301	yes
LOC_Os10g37760	LOC_Os10g37760	LOC_Os10g37760	Chr10:20207339-20209572	AA_0	AA_50	OK	3.03186	13.2102	2.12338	3.29221	0.0001	0.0017397	yes
LOC_Os05g30350	LOC_Os05g30350	LOC_Os05g30350	Chr5:17594908-17600513	AA_0	AA_50	OK	14.4768	63.0347	2.1224	4.4755	5e-05	0.000973301	yes
LOC_Os11g12330	LOC_Os11g12330	LOC_Os11g12330	Chr11:6878607-6884945	AA_0	AA_50	OK	5.74891	25.0246	2.12199	4.38733	5e-05	0.000973301	yes
LOC_Os01g62190	LOC_Os01g62190	LOC_Os01g62190	Chr1:36001240-36002103	AA_0	AA_50	OK	1.50921	6.56454	2.1209	2.416	0.00225	0.0189349	yes
LOC_Os04g49900	LOC_Os04g49900	LOC_Os04g49900	Chr4:29754937-29762118	AA_0	AA_50	OK	0.264962	1.15223	2.12057	2.59048	0.00195	0.0171105	yes
LOC_Os04g58890	LOC_Os04g58890	LOC_Os04g58890	Chr4:35031186-35032646	AA_0	AA_50	OK	13.2342	57.4365	2.11769	4.23744	5e-05	0.000973301	yes
LOC_Os01g50370	LOC_Os01g50370	LOC_Os01g50370	Chr1:28921497-28923085	AA_0	AA_50	OK	1.37171	5.93745	2.11387	2.87909	0.0008	0.00895256	yes
LOC_Os06g44450	LOC_Os06g44450	LOC_Os06g44450	Chr6:26843086-26844776	AA_0	AA_50	OK	37.3531	161.637	2.11346	4.28309	5e-05	0.000973301	yes
LOC_Os02g12400	LOC_Os02g12400	LOC_Os02g12400	Chr2:6468566-6472845	AA_0	AA_50	OK	1.81385	7.84787	2.11325	3.83937	5e-05	0.000973301	yes
LOC_Os03g08310	LOC_Os03g08310	LOC_Os03g08310	Chr3:4232000-4233042	AA_0	AA_50	OK	1.79948	7.77569	2.11139	2.6211	0.00085	0.00932133	yes
LOC_Os05g41550	LOC_Os05g41550	LOC_Os05g41550	Chr5:24324454-24329940	AA_0	AA_50	OK	38.9578	168.082	2.10918	3.67967	5e-05	0.000973301	yes
LOC_Os05g33400	LOC_Os05g33400	LOC_Os05g33400	Chr5:19631961-19633443	AA_0	AA_50	OK	12.3679	53.1531	2.10356	4.18931	5e-05	0.000973301	yes
LOC_Os02g53100	LOC_Os02g53100	LOC_Os02g53100	Chr2:32489016-32495070	AA_0	AA_50	OK	0.398125	1.7107	2.1033	2.22503	0.00715	0.0424763	yes
LOC_Os02g44990	LOC_Os02g44990	LOC_Os02g44990	Chr2:27248696-27251470	AA_0	AA_50	OK	4.00542	17.1516	2.09832	4.09809	5e-05	0.000973301	yes
LOC_Os11g03820	LOC_Os11g03820	LOC_Os11g03820	Chr11:1506828-1512512	AA_0	AA_50	OK	2.08051	8.90759	2.0981	3.95726	5e-05	0.000973301	yes
LOC_Os11g40890	LOC_Os11g40890	LOC_Os11g40890	Chr11:24476578-24480870	AA_0	AA_50	OK	0.407343	1.74151	2.09602	2.36758	0.00365	0.0267578	yes
LOC_Os04g32404	LOC_Os04g32404	LOC_Os04g32404	Chr4:19430044-19435390	AA_0	AA_50	OK	0.811224	3.45937	2.09234	2.52307	0.00295	0.0229476	yes
LOC_Os07g45074	LOC_Os07g45074	LOC_Os07g45074	Chr7:26901953-26908545	AA_0	AA_50	OK	8.21543	35.0065	2.09122	4.40298	5e-05	0.000973301	yes
LOC_Os11g05170	LOC_Os11g05170	LOC_Os11g05170	Chr11:2276386-2277132	AA_0	AA_50	OK	2.26927	9.66433	2.09044	2.53488	0.00175	0.0158289	yes
LOC_Os02g04170	LOC_Os02g04170	LOC_Os02g04170	Chr2:1821854-1826394	AA_0	AA_50	OK	1.64001	6.98238	2.09001	3.41898	5e-05	0.000973301	yes
LOC_Os08g39150	LOC_Os08g39150	LOC_Os08g39150	Chr8:24726944-24731223	AA_0	AA_50	OK	8.66429	36.8855	2.0899	4.09088	5e-05	0.000973301	yes
LOC_Os02g42190	LOC_Os02g42190	LOC_Os02g42190	Chr2:25374691-25377893	AA_0	AA_50	OK	1.14973	4.8932	2.08949	3.08059	0.0001	0.0017397	yes
LOC_Os03g60560	LOC_Os03g60560	LOC_Os03g60560	Chr3:34424179-34425104	AA_0	AA_50	OK	2.18147	9.27964	2.08877	2.73706	0.00095	0.0100958	yes
LOC_Os10g40640	LOC_Os10g40640	LOC_Os10g40640	Chr10:21798919-21804353	AA_0	AA_50	OK	2.77305	11.794	2.08851	2.44577	0.0019	0.0168438	yes
LOC_Os04g46940	LOC_Os04g46940	LOC_Os04g46940	Chr4:27829774-27835535	AA_0	AA_50	OK	1.53461	6.52676	2.0885	3.59913	5e-05	0.000973301	yes
LOC_Os09g31482	LOC_Os09g31482	LOC_Os09g31482	Chr9:18985506-18987209	AA_0	AA_50	OK	62.1541	264.304	2.08828	3.75141	5e-05	0.000973301	yes
LOC_Os07g42260	LOC_Os07g42260	LOC_Os07g42260	Chr7:25287510-25293793	AA_0	AA_50	OK	8.21122	34.9148	2.08817	3.53848	5e-05	0.000973301	yes
LOC_Os03g64260	LOC_Os03g64260	LOC_Os03g64260	Chr3:36301488-36302407	AA_0	AA_50	OK	1.08707	4.61176	2.08487	2.22974	0.0078	0.0451451	yes
LOC_Os06g04540	LOC_Os06g04540	LOC_Os06g04540	Chr6:1962245-1963580	AA_0	AA_50	OK	0.789353	3.34629	2.08382	2.38811	0.0028	0.0221096	yes
LOC_Os03g21640	LOC_Os03g21640	LOC_Os03g21640	Chr3:12354834-12358539	AA_0	AA_50	OK	5.45665	23.1025	2.08196	4.22651	5e-05	0.000973301	yes
LOC_Os01g18100	LOC_Os01g18100	LOC_Os01g18100	Chr1:10137214-10140159	AA_0	AA_50	OK	5.02065	21.2553	2.08187	3.93228	5e-05	0.000973301	yes
LOC_Os02g16270	LOC_Os02g16270	LOC_Os02g16270	Chr2:9257997-9262614	AA_0	AA_50	OK	0.80539	3.40763	2.08101	3.35418	0.0001	0.0017397	yes
LOC_Os01g69140	LOC_Os01g69140	LOC_Os01g69140	Chr1:40192997-40194721	AA_0	AA_50	OK	2.53672	10.7258	2.08005	2.99984	0.00035	0.00475494	yes
LOC_Os10g25420	LOC_Os10g25420	LOC_Os10g25420	Chr10:13142397-13144630	AA_0	AA_50	OK	1.07236	4.52366	2.0767	2.59249	0.0014	0.0134092	yes
LOC_Os11g47870	LOC_Os11g47870	LOC_Os11g47870	Chr11:28870095-28872571	AA_0	AA_50	OK	6.47982	27.3101	2.07541	4.15807	5e-05	0.000973301	yes
LOC_Os02g53750	LOC_Os02g53750	LOC_Os02g53750	Chr2:32915307-32918514	AA_0	AA_50	OK	10.0398	42.3088	2.07522	4.20591	5e-05	0.000973301	yes
LOC_Os03g39110	LOC_Os03g39110	LOC_Os03g39110	Chr3:21728278-21731479	AA_0	AA_50	OK	1.26729	5.33893	2.07481	2.76305	0.00075	0.00852385	yes
LOC_Os02g53410	LOC_Os02g53410	LOC_Os02g53410	Chr2:32686076-32686828	AA_0	AA_50	OK	1.87859	7.88819	2.07005	2.42854	0.0039	0.0279434	yes
LOC_Os01g36350	LOC_Os01g36350	LOC_Os01g36350	Chr1:20153479-20156427	AA_0	AA_50	OK	2.76636	11.5997	2.06803	3.46288	5e-05	0.000973301	yes
LOC_Os08g40910	LOC_Os08g40910	LOC_Os08g40910	Chr8:25888229-25889165	AA_0	AA_50	OK	1.77266	7.42793	2.06704	2.31732	0.00645	0.0395482	yes
LOC_Os09g23620	LOC_Os09g23620	LOC_Os09g23620	Chr9:14029431-14031004	AA_0	AA_50	OK	1.68747	7.0682	2.06648	2.82413	0.0009	0.00971903	yes
LOC_Os06g45140	LOC_Os06g45140	LOC_Os06g45140	Chr6:27299913-27302140	AA_0	AA_50	OK	10.5062	43.8769	2.06222	4.18674	5e-05	0.000973301	yes
LOC_Os05g49840	LOC_Os05g49840	LOC_Os05g49840	Chr5:28597575-28603266	AA_0	AA_50	OK	0.283822	1.18495	2.06177	2.04903	0.00895	0.0498812	yes
LOC_Os10g03100	LOC_Os10g03100	LOC_Os10g03100	Chr10:1308413-1310945	AA_0	AA_50	OK	0.986929	4.11933	2.06139	2.97769	5e-05	0.000973301	yes
LOC_Os09g37200	LOC_Os09g37200	LOC_Os09g37200	Chr9:21463618-21465476	AA_0	AA_50	OK	3.02343	12.6187	2.06131	3.48213	5e-05	0.000973301	yes
LOC_Os09g20930	LOC_Os09g20930	LOC_Os09g20930	Chr9:12600632-12602389	AA_0	AA_50	OK	6.98449	29.1455	2.06105	4.03979	5e-05	0.000973301	yes
LOC_Os08g34800	LOC_Os08g34800	LOC_Os08g34800	Chr8:21884309-21885261	AA_0	AA_50	OK	4.13655	17.2573	2.06071	3.09743	5e-05	0.000973301	yes
LOC_Os09g15370	LOC_Os09g15370	LOC_Os09g15370	Chr9:9399111-9402432	AA_0	AA_50	OK	1.16638	4.85605	2.05775	3.09494	0.0002	0.00309056	yes
LOC_Os01g70790	LOC_Os01g70790	LOC_Os01g70790	Chr1:40973254-40974782	AA_0	AA_50	OK	39.5122	164.404	2.05688	4.13534	5e-05	0.000973301	yes
LOC_Os02g52510	LOC_Os02g52510	LOC_Os02g52510	Chr2:32125276-32134832	AA_0	AA_50	OK	1.54676	6.43115	2.05583	3.47315	5e-05	0.000973301	yes
LOC_Os11g37950	LOC_Os11g37950	LOC_Os11g37950	Chr11:22502006-22503109	AA_0	AA_50	OK	44.8754	186.462	2.05488	4.33256	5e-05	0.000973301	yes
LOC_Os09g34250	LOC_Os09g34250	LOC_Os09g34250	Chr9:20222173-20224114	AA_0	AA_50	OK	1.77594	7.36856	2.0528	3.05717	5e-05	0.000973301	yes
LOC_Os03g18910	LOC_Os03g18910	LOC_Os03g18910	Chr3:10598951-10601530	AA_0	AA_50	OK	6.90922	28.6263	2.05075	3.77458	5e-05	0.000973301	yes
LOC_Os01g26270	LOC_Os01g26270	LOC_Os01g26270	Chr1:14892875-14893943	AA_0	AA_50	OK	1.13635	4.70736	2.05052	2.30128	0.00455	0.0311357	yes
LOC_Os10g30560	LOC_Os10g30560	LOC_Os10g30560	Chr10:15893748-15902927	AA_0	AA_50	OK	2.80108	11.5821	2.04784	3.33686	5e-05	0.000973301	yes
LOC_Os01g43750	LOC_Os01g43750	LOC_Os01g43750	Chr1:25066170-25068299	AA_0	AA_50	OK	5.8996	24.3749	2.04671	3.7428	5e-05	0.000973301	yes
LOC_Os11g42200	LOC_Os11g42200	LOC_Os11g42200	Chr11:25423700-25426214	AA_0	AA_50	OK	0.379759	1.56697	2.04482	2.3069	0.0034	0.0254841	yes
LOC_Os04g30240	LOC_Os04g30240	LOC_Os04g30240	Chr4:18042128-18049438	AA_0	AA_50	OK	10.1169	41.733	2.04442	4.20158	5e-05	0.000973301	yes
LOC_Os02g03280	LOC_Os02g03280	LOC_Os02g03280	Chr2:1326921-1330316	AA_0	AA_50	OK	63.6399	262.239	2.04288	4.0935	5e-05	0.000973301	yes
LOC_Os09g33820	LOC_Os09g33820	LOC_Os09g33820	Chr9:19965201-19970152	AA_0	AA_50	OK	11.4094	46.8255	2.03707	4.21683	5e-05	0.000973301	yes
LOC_Os07g43800	LOC_Os07g43800	LOC_Os07g43800	Chr7:26208528-26209471	AA_0	AA_50	OK	19.5091	79.9852	2.03558	4.05442	5e-05	0.000973301	yes
LOC_Os12g26290	LOC_Os12g26290	LOC_Os12g26290	Chr12:15330145-15340505	AA_0	AA_50	OK	25.673	105.23	2.03523	3.92454	5e-05	0.000973301	yes
LOC_Os08g05320	LOC_Os08g05320	LOC_Os08g05320	Chr8:2786219-2792203	AA_0	AA_50	OK	2.78042	11.394	2.03489	3.93319	5e-05	0.000973301	yes
LOC_Os08g44340	LOC_Os08g44340	LOC_Os08g44340	Chr8:27899810-27903123	AA_0	AA_50	OK	22.4947	92.168	2.03468	4.36099	5e-05	0.000973301	yes
LOC_Os02g42160	LOC_Os02g42160	LOC_Os02g42160	Chr2:25356745-25360011	AA_0	AA_50	OK	0.709622	2.90337	2.03261	2.61591	0.00115	0.0116354	yes
LOC_Os10g04860	LOC_Os10g04860	LOC_Os10g04860	Chr10:2358789-2368732	AA_0	AA_50	OK	1.48476	6.0671	2.03078	3.73982	5e-05	0.000973301	yes
LOC_Os10g02380	LOC_Os10g02380	LOC_Os10g02380	Chr10:866388-870954	AA_0	AA_50	OK	7.58125	30.9735	2.03052	3.66144	5e-05	0.000973301	yes
LOC_Os07g05960	LOC_Os07g05960	LOC_Os07g05960	Chr7:2883038-2892647	AA_0	AA_50	OK	1.40281	5.72796	2.02971	3.5478	5e-05	0.000973301	yes
LOC_Os04g24600	LOC_Os04g24600	LOC_Os04g24600	Chr4:14129613-14135790	AA_0	AA_50	OK	10.5012	42.8732	2.02953	3.40295	5e-05	0.000973301	yes
LOC_Os10g07556	LOC_Os10g07556	LOC_Os10g07556	Chr10:4075643-4081621	AA_0	AA_50	OK	1.86989	7.61544	2.02597	3.11034	0.00015	0.0024501	yes
LOC_Os01g71820	LOC_Os01g71820	LOC_Os01g71820	Chr1:41597269-41598692	AA_0	AA_50	OK	6.76808	27.5547	2.02548	3.62542	5e-05	0.000973301	yes
LOC_Os02g19410	LOC_Os02g19410	LOC_Os02g19410	Chr2:11335414-11337708	AA_0	AA_50	OK	0.540656	2.2011	2.02544	2.21247	0.0064	0.0393821	yes
LOC_Os11g34870	LOC_Os11g34870	LOC_Os11g34870	Chr11:20433313-20437031	AA_0	AA_50	OK	9.36516	38.0832	2.02378	3.20563	5e-05	0.000973301	yes
LOC_Os01g58640	LOC_Os01g58640	LOC_Os01g58640	Chr1:33897215-33904518	AA_0	AA_50	OK	2.40738	9.78509	2.02312	3.56054	5e-05	0.000973301	yes
LOC_Os11g44380	LOC_Os11g44380	LOC_Os11g44380	Chr11:26831377-26832854	AA_0	AA_50	OK	10.8057	43.902	2.02249	4.04524	5e-05	0.000973301	yes
LOC_Os08g43050	LOC_Os08g43050	LOC_Os08g43050	Chr8:27205868-27209951	AA_0	AA_50	OK	0.303362	1.23252	2.02249	2.50303	0.00305	0.0234675	yes
LOC_Os10g17940	LOC_Os10g17940	LOC_Os10g17940	Chr10:9078457-9080282	AA_0	AA_50	OK	0.656485	2.66497	2.02129	2.36535	0.00285	0.0224015	yes
LOC_Os04g40470	LOC_Os04g40470	LOC_Os04g40470	Chr4:24049069-24051142	AA_0	AA_50	OK	0.480421	1.94776	2.01945	2.20222	0.00795	0.0457054	yes
LOC_Os05g44300	LOC_Os05g44300	LOC_Os05g44300	Chr5:25776475-25778593	AA_0	AA_50	OK	3.29554	13.3351	2.01664	3.09414	0.00025	0.00363444	yes
LOC_Os08g39830	LOC_Os08g39830	LOC_Os08g39830	Chr8:25211492-25214797	AA_0	AA_50	OK	0.633885	2.56023	2.01398	2.40308	0.003	0.0232314	yes
LOC_Os11g33120	LOC_Os11g33120	LOC_Os11g33120	Chr11:19588955-19596476	AA_0	AA_50	OK	18.9761	76.4877	2.01104	4.08636	5e-05	0.000973301	yes
LOC_Os03g15890	LOC_Os03g15890	LOC_Os03g15890	Chr3:8767517-8770548	AA_0	AA_50	OK	24.3962	98.228	2.00948	3.81761	5e-05	0.000973301	yes
LOC_Os11g12050	LOC_Os11g12050	LOC_Os11g12050	Chr11:6703119-6709237	AA_0	AA_50	OK	4.12948	16.6218	2.00905	4.07853	5e-05	0.000973301	yes
LOC_Os01g53779	LOC_Os01g53779	LOC_Os01g53779	Chr1:30909429-30916476	AA_0	AA_50	OK	4.93648	19.8178	2.00524	3.74376	5e-05	0.000973301	yes
LOC_Os07g46950	LOC_Os07g46950	LOC_Os07g46950	Chr7:28061375-28063265	AA_0	AA_50	OK	8.41077	33.7314	2.00378	3.67699	5e-05	0.000973301	yes
LOC_Os08g36910	LOC_Os08g36910	LOC_Os08g36910	Chr8:23340675-23343533	AA_0	AA_50	OK	0.988747	3.96399	2.00328	2.88765	0.0003	0.00419651	yes
LOC_Os05g50410	LOC_Os05g50410	LOC_Os05g50410	Chr5:28889621-28896998	AA_0	AA_50	OK	0.432008	1.73049	2.00205	2.33858	0.0034	0.0254841	yes
LOC_Os11g42510	LOC_Os11g42510	LOC_Os11g42510	Chr11:25596436-25603489	AA_0	AA_50	OK	3.42293	13.6966	2.00051	3.28953	5e-05	0.000973301	yes
LOC_Os03g55050	LOC_Os03g55050	LOC_Os03g55050	Chr3:31302707-31305227	AA_0	AA_50	OK	0.847551	3.38585	1.99815	2.74233	0.00085	0.00932133	yes
LOC_Os07g48280	LOC_Os07g48280	LOC_Os07g48280	Chr7:28848821-28852330	AA_0	AA_50	OK	17.4248	69.5995	1.99794	3.93791	5e-05	0.000973301	yes
LOC_Os03g05360	LOC_Os03g05360	LOC_Os03g05360	Chr3:2624257-2636904	AA_0	AA_50	OK	0.221379	0.882587	1.99522	2.66606	0.00075	0.00852385	yes
LOC_Os01g05105	LOC_Os01g05105	LOC_Os01g05105	Chr1:2393479-2398292	AA_0	AA_50	OK	0.455287	1.81499	1.99511	2.69214	0.0015	0.0141142	yes
LOC_Os01g64100	LOC_Os01g64100	LOC_Os01g64100	Chr1:37235780-37237357	AA_0	AA_50	OK	1.5613	6.22365	1.99501	2.77779	0.0006	0.00713594	yes
LOC_Os06g41930	LOC_Os06g41930	LOC_Os06g41930	Chr6:25158294-25164627	AA_0	AA_50	OK	19.5331	77.6832	1.99168	4.16395	5e-05	0.000973301	yes
LOC_Os02g43700	LOC_Os02g43700	LOC_Os02g43700	Chr2:26379458-26381683	AA_0	AA_50	OK	22.4986	89.4018	1.99047	3.96591	5e-05	0.000973301	yes
LOC_Os02g39930	LOC_Os02g39930	LOC_Os02g39930	Chr2:24152111-24153073	AA_0	AA_50	OK	84.2098	334.073	1.9881	3.90528	5e-05	0.000973301	yes
LOC_Os11g44600	LOC_Os11g44600	LOC_Os11g44600	Chr11:26967392-26977789	AA_0	AA_50	OK	0.605954	2.402	1.98696	2.21821	0.00825	0.0470033	yes
LOC_Os02g08490	LOC_Os02g08490	LOC_Os02g08490	Chr2:4567616-4573049	AA_0	AA_50	OK	4.04206	15.991	1.9841	3.57876	5e-05	0.000973301	yes
LOC_Os12g42830	LOC_Os12g42830	LOC_Os12g42830	Chr12:26613739-26617230	AA_0	AA_50	OK	1.56191	6.15736	1.979	2.97627	0.0001	0.0017397	yes
LOC_Os03g10050	LOC_Os03g10050	LOC_Os03g10050	Chr3:5063812-5065197	AA_0	AA_50	OK	4.22099	16.6301	1.97815	3.36732	5e-05	0.000973301	yes
LOC_Os02g32520	LOC_Os02g32520	LOC_Os02g32520	Chr2:19251344-19256303	AA_0	AA_50	OK	25.6398	100.91	1.97662	3.59203	5e-05	0.000973301	yes
LOC_Os12g15680	LOC_Os12g15680	LOC_Os12g15680	Chr12:8960776-8964018	AA_0	AA_50	OK	2.03504	8.00689	1.97618	2.91163	0.0003	0.00419651	yes
LOC_Os11g22350	LOC_Os11g22350	LOC_Os11g22350	Chr11:12811958-12818301	AA_0	AA_50	OK	2.09399	8.22079	1.97302	3.65993	5e-05	0.000973301	yes
LOC_Os06g11610	LOC_Os06g11610	LOC_Os06g11610	Chr6:6152017-6153438	AA_0	AA_50	OK	11.0317	43.2826	1.97213	3.72394	5e-05	0.000973301	yes
LOC_Os08g24400	LOC_Os08g24400	LOC_Os08g24400	Chr8:14738534-14742273	AA_0	AA_50	OK	5.70218	22.3716	1.97208	3.8173	5e-05	0.000973301	yes
LOC_Os05g41780	LOC_Os05g41780	LOC_Os05g41780	Chr5:24444059-24445189	AA_0	AA_50	OK	107.621	421.932	1.97105	3.79112	5e-05	0.000973301	yes
LOC_Os03g61360	LOC_Os03g61360	LOC_Os03g61360	Chr3:34825480-34828944	AA_0	AA_50	OK	3.32437	13.0116	1.96864	3.06261	5e-05	0.000973301	yes
LOC_Os08g08205	LOC_Os08g08205	LOC_Os08g08205	Chr8:4685257-4687194	AA_0	AA_50	OK	10.3698	40.5703	1.96803	4.05908	5e-05	0.000973301	yes
LOC_Os11g11000	LOC_Os11g11000	LOC_Os11g11000	Chr11:6068233-6073799	AA_0	AA_50	OK	15.3857	60.1874	1.96787	4.12978	5e-05	0.000973301	yes
LOC_Os12g40419	LOC_Os12g40419	LOC_Os12g40419	Chr12:25015034-25026462	AA_0	AA_50	OK	8.20791	32.0958	1.9673	4.06678	5e-05	0.000973301	yes
LOC_Os04g29810	LOC_Os04g29810	LOC_Os04g29810	Chr4:17765038-17766782	AA_0	AA_50	OK	1.6517	6.45316	1.96605	2.40478	0.00395	0.0282009	yes
LOC_Os03g21060	LOC_Os03g21060	LOC_Os03g21060	Chr3:11973969-11976426	AA_0	AA_50	OK	11.0791	43.2593	1.96518	3.92812	5e-05	0.000973301	yes
LOC_Os11g02620	LOC_Os11g02620	LOC_Os11g02620	Chr11:827665-831854	AA_0	AA_50	OK	6.43388	25.1216	1.96517	3.72736	5e-05	0.000973301	yes
LOC_Os02g07930	LOC_Os02g07930	LOC_Os02g07930	Chr2:4149769-4151244	AA_0	AA_50	OK	13.6079	53.0976	1.9642	4.00597	5e-05	0.000973301	yes
LOC_Os05g47560	LOC_Os05g47560	LOC_Os05g47560	Chr5:27245245-27249448	AA_0	AA_50	OK	38.8079	151.297	1.96296	3.97462	5e-05	0.000973301	yes
LOC_Os05g39770	LOC_Os05g39770	LOC_Os05g39770	Chr5:23351715-23360051	AA_0	AA_50	OK	15.5346	60.4933	1.96129	2.7624	5e-05	0.000973301	yes
LOC_Os07g48710	LOC_Os07g48710	LOC_Os07g48710	Chr7:29171071-29172231	AA_0	AA_50	OK	0.975599	3.79242	1.95876	2.25842	0.00435	0.0301617	yes
LOC_Os09g17560	LOC_Os09g17560	LOC_Os09g17560	Chr9:10740339-10741911	AA_0	AA_50	OK	4.56811	17.6954	1.9537	3.16823	0.0001	0.0017397	yes
LOC_Os11g03300	LOC_Os11g03300	LOC_Os11g03300	Chr11:1233927-1236052	AA_0	AA_50	OK	12.7136	49.2411	1.95349	4.12953	5e-05	0.000973301	yes
LOC_Os01g69030	LOC_Os01g69030	LOC_Os01g69030	Chr1:40101403-40107186	AA_0	AA_50	OK	5.63214	21.7805	1.95128	4.05967	5e-05	0.000973301	yes
LOC_Os01g25688	LOC_Os01g25688	LOC_Os01g25688	Chr1:14562239-14564681	AA_0	AA_50	OK	0.80726	3.1204	1.95062	2.53467	0.0012	0.0119701	yes
LOC_Os01g51634	LOC_Os01g51634	LOC_Os01g51634	Chr1:29669979-29675358	AA_0	AA_50	OK	3.02241	11.6662	1.94856	3.35398	5e-05	0.000973301	yes
LOC_Os02g33580	LOC_Os02g33580	LOC_Os02g33580	Chr2:19973186-19977453	AA_0	AA_50	OK	20.3341	78.4248	1.94741	3.97617	5e-05	0.000973301	yes
LOC_Os04g21820	LOC_Os04g21820	LOC_Os04g21820	Chr4:12364430-12369648	AA_0	AA_50	OK	1.87815	7.23937	1.94655	3.3403	5e-05	0.000973301	yes
LOC_Os04g53994	LOC_Os04g53994	LOC_Os04g53994	Chr4:32173553-32177365	AA_0	AA_50	OK	3.6453	14.05	1.94646	3.70753	5e-05	0.000973301	yes
LOC_Os10g38090	LOC_Os10g38090	LOC_Os10g38090	Chr10:20394587-20399339	AA_0	AA_50	OK	1.0979	4.23089	1.94622	2.74233	0.0003	0.00419651	yes
LOC_Os02g25780	LOC_Os02g25780	LOC_Os02g25780	Chr2:15106301-15107393	AA_0	AA_50	OK	4.31122	16.61	1.94588	3.12482	0.00015	0.0024501	yes
LOC_Os03g10300	LOC_Os03g10300	LOC_Os03g10300	Chr3:5253473-5254816	AA_0	AA_50	OK	1.00817	3.88214	1.94511	2.27109	0.00385	0.0277255	yes
LOC_Os11g03840	LOC_Os11g03840	LOC_Os11g03840	Chr11:1522022-1524816	AA_0	AA_50	OK	0.348996	1.34293	1.9441	2.16496	0.0069	0.041462	yes
LOC_Os10g27040	LOC_Os10g27040	LOC_Os10g27040	Chr10:14246229-14252276	AA_0	AA_50	OK	0.459515	1.76571	1.94207	2.63913	0.0013	0.0127353	yes
LOC_Os10g34170	LOC_Os10g34170	LOC_Os10g34170	Chr10:18231654-18236511	AA_0	AA_50	OK	3.2998	12.6776	1.94183	3.50753	5e-05	0.000973301	yes
LOC_Os03g12890	LOC_Os03g12890	LOC_Os03g12890	Chr3:6947994-6957390	AA_0	AA_50	OK	63.7845	244.853	1.94064	3.29683	5e-05	0.000973301	yes
LOC_Os03g30470	LOC_Os03g30470	LOC_Os03g30470	Chr3:17390789-17391871	AA_0	AA_50	OK	3.94849	15.1555	1.94047	2.79887	0.0006	0.00713594	yes
LOC_Os12g02800	LOC_Os12g02800	LOC_Os12g02800	Chr12:988529-989874	AA_0	AA_50	OK	5.61857	21.5617	1.9402	2.9458	0.0001	0.0017397	yes
LOC_Os01g52230	LOC_Os01g52230	LOC_Os01g52230	Chr1:30025248-30026465	AA_0	AA_50	OK	41.7421	160.118	1.93956	3.76906	5e-05	0.000973301	yes
LOC_Os08g29980	LOC_Os08g29980	LOC_Os08g29980	Chr8:18414768-18419809	AA_0	AA_50	OK	0.274625	1.0534	1.93951	2.40641	0.00305	0.0234675	yes
LOC_Os01g24490	LOC_Os01g24490	LOC_Os01g24490	Chr1:13807522-13809865	AA_0	AA_50	OK	0.668667	2.56372	1.93888	2.39988	0.00305	0.0234675	yes
LOC_Os12g32986	LOC_Os12g32986	LOC_Os12g32986	Chr12:19921575-19927766	AA_0	AA_50	OK	35.1266	134.54	1.9374	3.49615	5e-05	0.000973301	yes
LOC_Os11g36400	LOC_Os11g36400	LOC_Os11g36400	Chr11:21462379-21464486	AA_0	AA_50	OK	0.932535	3.56574	1.93497	2.55257	0.00125	0.0123461	yes
LOC_Os01g62430	LOC_Os01g62430	LOC_Os01g62430	Chr1:36135810-36137295	AA_0	AA_50	OK	10.7969	41.28	1.93482	3.44415	0.0001	0.0017397	yes
LOC_Os05g47770	LOC_Os05g47770	LOC_Os05g47770	Chr5:27360905-27367545	AA_0	AA_50	OK	3.63218	13.8822	1.93433	3.57207	5e-05	0.000973301	yes
LOC_Os03g59090	LOC_Os03g59090	LOC_Os03g59090	Chr3:33638588-33641128	AA_0	AA_50	OK	46.4705	177.387	1.93251	4.11948	5e-05	0.000973301	yes
LOC_Os01g50400	LOC_Os01g50400	LOC_Os01g50400	Chr1:28933844-28935210	AA_0	AA_50	OK	1.25296	4.78043	1.9318	2.41083	0.0037	0.0269845	yes
LOC_Os04g58090	LOC_Os04g58090	LOC_Os04g58090	Chr4:34597644-34598781	AA_0	AA_50	OK	1.37085	5.2288	1.9314	2.32594	0.0047	0.031881	yes
LOC_Os01g38980	LOC_Os01g38980	LOC_Os01g38980	Chr1:21900044-21903309	AA_0	AA_50	OK	17.1993	65.5651	1.93057	4.00284	5e-05	0.000973301	yes
LOC_Os10g33190	LOC_Os10g33190	LOC_Os10g33190	Chr10:17389720-17393970	AA_0	AA_50	OK	9.2359	35.1959	1.93008	3.5033	5e-05	0.000973301	yes
LOC_Os02g57160	LOC_Os02g57160	LOC_Os02g57160	Chr2:35004913-35009538	AA_0	AA_50	OK	8.45248	32.2026	1.92973	4.04594	5e-05	0.000973301	yes
LOC_Os11g05700	LOC_Os11g05700	LOC_Os11g05700	Chr11:2605744-2610544	AA_0	AA_50	OK	5.42975	20.634	1.92607	3.84365	5e-05	0.000973301	yes
LOC_Os11g41100	LOC_Os11g41100	LOC_Os11g41100	Chr11:24616114-24619580	AA_0	AA_50	OK	0.571135	2.16962	1.92553	2.61286	0.00165	0.0152045	yes
LOC_Os04g58220	LOC_Os04g58220	LOC_Os04g58220	Chr4:34669393-34671644	AA_0	AA_50	OK	1.02087	3.87373	1.92392	2.50273	0.0017	0.0154991	yes
LOC_Os08g35630	LOC_Os08g35630	LOC_Os08g35630	Chr8:22462393-22464896	AA_0	AA_50	OK	3.57435	13.5574	1.92333	2.8653	0.0006	0.00713594	yes
LOC_Os05g51670	LOC_Os05g51670	LOC_Os05g51670	Chr5:29631972-29638282	AA_0	AA_50	OK	31.4326	119.094	1.92176	4.03623	5e-05	0.000973301	yes
LOC_Os09g38910	LOC_Os09g38910	LOC_Os09g38910	Chr9:22348738-22351495	AA_0	AA_50	OK	1.16347	4.40709	1.92139	2.91479	0.00025	0.00363444	yes
LOC_Os06g11240	LOC_Os06g11240	LOC_Os06g11240	Chr6:5894720-5896352	AA_0	AA_50	OK	9.08666	34.4187	1.92137	3.77963	5e-05	0.000973301	yes
LOC_Os12g24020	LOC_Os12g24020	LOC_Os12g24020	Chr12:13657098-13658780	AA_0	AA_50	OK	57.1408	216.395	1.92108	3.9277	5e-05	0.000973301	yes
LOC_Os08g42590	LOC_Os08g42590	LOC_Os08g42590	Chr8:26918193-26921575	AA_0	AA_50	OK	21.0194	79.5729	1.92056	4.04229	5e-05	0.000973301	yes
LOC_Os04g35880	LOC_Os04g35880	LOC_Os04g35880	Chr4:21863860-21867815	AA_0	AA_50	OK	3.61334	13.6571	1.91825	3.40305	5e-05	0.000973301	yes
LOC_Os05g26660	LOC_Os05g26660	LOC_Os05g26660	Chr5:15482299-15488221	AA_0	AA_50	OK	0.720204	2.72064	1.91747	2.47362	0.002	0.0174159	yes
LOC_Os08g02354	LOC_Os08g02354	LOC_Os08g02354	Chr8:924212-934625	AA_0	AA_50	OK	1.76952	6.6814	1.91679	3.27746	5e-05	0.000973301	yes
LOC_Os12g40300	LOC_Os12g40300	LOC_Os12g40300	Chr12:24957947-24961239	AA_0	AA_50	OK	3.74976	14.1287	1.91376	2.81434	0.00035	0.00475494	yes
LOC_Os09g28354	LOC_Os09g28354	LOC_Os09g28354	Chr9:17221425-17228961	AA_0	AA_50	OK	6.61471	24.9201	1.91356	3.68583	5e-05	0.000973301	yes
LOC_Os05g33940	LOC_Os05g33940	LOC_Os05g33940	Chr5:20037847-20039656	AA_0	AA_50	OK	51.1123	192.553	1.91352	3.80596	5e-05	0.000973301	yes
LOC_Os07g01410	LOC_Os07g01410	LOC_Os07g01410	Chr7:259711-262744	AA_0	AA_50	OK	3.92316	14.7549	1.9111	3.11256	5e-05	0.000973301	yes
LOC_Os06g22919	LOC_Os06g22919	LOC_Os06g22919	Chr6:13375502-13390470	AA_0	AA_50	OK	10.8513	40.7485	1.90888	3.3325	5e-05	0.000973301	yes
LOC_Os12g44110	LOC_Os12g44110	LOC_Os12g44110	Chr12:27359423-27361454	AA_0	AA_50	OK	2.80629	10.5346	1.90839	3.29289	5e-05	0.000973301	yes
LOC_Os08g07660	LOC_Os08g07660	LOC_Os08g07660	Chr8:4290417-4291283	AA_0	AA_50	OK	6.02273	22.5835	1.90678	2.97258	5e-05	0.000973301	yes
LOC_Os07g35290	LOC_Os07g35290	LOC_Os07g35290	Chr7:21121292-21125295	AA_0	AA_50	OK	1.54704	5.79547	1.90542	2.96716	0.0002	0.00309056	yes
LOC_Os02g36570	LOC_Os02g36570	LOC_Os02g36570	Chr2:22077488-22085283	AA_0	AA_50	OK	23.492	87.9605	1.90468	3.88238	5e-05	0.000973301	yes
LOC_Os03g24820	LOC_Os03g24820	LOC_Os03g24820	Chr3:14143988-14146663	AA_0	AA_50	OK	5.38742	20.1331	1.90191	3.58506	5e-05	0.000973301	yes
LOC_Os08g38720	LOC_Os08g38720	LOC_Os08g38720	Chr8:24482351-24486058	AA_0	AA_50	OK	10.2249	38.204	1.90164	3.94609	5e-05	0.000973301	yes
LOC_Os03g07960	LOC_Os03g07960	LOC_Os03g07960	Chr3:4069588-4072442	AA_0	AA_50	OK	9.05276	33.8139	1.90119	3.21722	0.00015	0.0024501	yes
LOC_Os11g35840	LOC_Os11g35840	LOC_Os11g35840	Chr11:21031350-21036754	AA_0	AA_50	OK	0.315896	1.17958	1.90075	2.47229	0.00175	0.0158289	yes
LOC_Os06g21380	LOC_Os06g21380	LOC_Os06g21380	Chr6:12345919-12350139	AA_0	AA_50	OK	6.3977	23.8661	1.89934	3.36205	5e-05	0.000973301	yes
LOC_Os04g35540	LOC_Os04g35540	LOC_Os04g35540	Chr4:21637781-21642647	AA_0	AA_50	OK	2.75092	10.2315	1.89503	3.27846	5e-05	0.000973301	yes
LOC_Os05g44060	LOC_Os05g44060	LOC_Os05g44060	Chr5:25624022-25624868	AA_0	AA_50	OK	9.49571	35.2914	1.89397	3.19393	5e-05	0.000973301	yes
LOC_Os04g41460	LOC_Os04g41460	LOC_Os04g41460	Chr4:24567102-24571704	AA_0	AA_50	OK	8.8324	32.7938	1.89255	3.99455	5e-05	0.000973301	yes
LOC_Os01g07530	LOC_Os01g07530	LOC_Os01g07530	Chr1:3598417-3602211	AA_0	AA_50	OK	5.06155	18.7821	1.89171	3.83397	5e-05	0.000973301	yes
LOC_Os01g08100	LOC_Os01g08100	LOC_Os01g08100	Chr1:3921355-3923134	AA_0	AA_50	OK	1.11407	4.12907	1.88998	2.45901	0.00205	0.0177166	yes
LOC_Os05g06399	LOC_Os05g06399	LOC_Os05g06399	Chr5:3283677-3287823	AA_0	AA_50	OK	1.72393	6.37157	1.88595	2.27917	0.00535	0.0347707	yes
LOC_Os04g58850	LOC_Os04g58850	LOC_Os04g58850	Chr4:35000968-35002146	AA_0	AA_50	OK	94.368	348.54	1.88495	3.65319	5e-05	0.000973301	yes
LOC_Os01g50080	LOC_Os01g50080	LOC_Os01g50080	Chr1:28774280-28780365	AA_0	AA_50	OK	0.496337	1.83232	1.88428	2.45095	0.00235	0.0194969	yes
LOC_Os01g41120	LOC_Os01g41120	LOC_Os01g41120	Chr1:23285237-23287337	AA_0	AA_50	OK	2.58664	9.54838	1.88417	3.21845	5e-05	0.000973301	yes
LOC_Os09g19310	LOC_Os09g19310	LOC_Os09g19310	Chr9:11554937-11556180	AA_0	AA_50	OK	10.1059	37.2882	1.88352	3.14302	0.00015	0.0024501	yes
LOC_Os04g40630	LOC_Os04g40630	LOC_Os04g40630	Chr4:24115917-24118216	AA_0	AA_50	OK	12.5459	46.2829	1.88326	3.88084	5e-05	0.000973301	yes
LOC_Os06g50390	LOC_Os06g50390	LOC_Os06g50390	Chr6:30509417-30512323	AA_0	AA_50	OK	6.41587	23.6651	1.88304	3.70631	5e-05	0.000973301	yes
LOC_Os02g04710	LOC_Os02g04710	LOC_Os02g04710	Chr2:2124895-2137102	AA_0	AA_50	OK	33.8548	124.833	1.88257	3.56206	5e-05	0.000973301	yes
LOC_Os06g44300	LOC_Os06g44300	LOC_Os06g44300	Chr6:26736602-26744116	AA_0	AA_50	OK	9.19945	33.875	1.8806	3.88134	5e-05	0.000973301	yes
LOC_Os04g41970	LOC_Os04g41970	LOC_Os04g41970	Chr4:24863963-24867824	AA_0	AA_50	OK	5.92035	21.7804	1.87928	3.65274	5e-05	0.000973301	yes
LOC_Os08g04240	LOC_Os08g04240	LOC_Os08g04240	Chr8:2063155-2064909	AA_0	AA_50	OK	1.00033	3.67978	1.87915	2.29287	0.0047	0.031881	yes
LOC_Os02g18000	LOC_Os02g18000	LOC_Os02g18000	Chr2:10444559-10450976	AA_0	AA_50	OK	0.912968	3.3516	1.87621	3.05001	5e-05	0.000973301	yes
LOC_Os09g27050	LOC_Os09g27050	LOC_Os09g27050	Chr9:16455035-16458599	AA_0	AA_50	OK	15.3936	56.3913	1.87314	4.0344	5e-05	0.000973301	yes
LOC_Os06g49120	LOC_Os06g49120	LOC_Os06g49120	Chr6:29762518-29766745	AA_0	AA_50	OK	10.1808	37.2495	1.87138	3.89554	5e-05	0.000973301	yes
LOC_Os07g35140	LOC_Os07g35140	LOC_Os07g35140	Chr7:21045117-21050486	AA_0	AA_50	OK	1.85867	6.7988	1.87101	3.06881	0.0001	0.0017397	yes
LOC_Os06g09560	LOC_Os06g09560	LOC_Os06g09560	Chr6:4867842-4870168	AA_0	AA_50	OK	9.61313	35.1491	1.87041	3.07283	5e-05	0.000973301	yes
LOC_Os09g09490	LOC_Os09g09490	LOC_Os09g09490	Chr9:5108209-5112958	AA_0	AA_50	OK	1.28937	4.70228	1.86669	3.00902	5e-05	0.000973301	yes
LOC_Os05g48680	LOC_Os05g48680	LOC_Os05g48680	Chr5:27896045-27896719	AA_0	AA_50	OK	8.39095	30.5609	1.86478	2.72785	0.00065	0.00762135	yes
LOC_Os10g11310	LOC_Os10g11310	LOC_Os10g11310	Chr10:6272648-6276722	AA_0	AA_50	OK	2.1769	7.92784	1.86465	3.32944	5e-05	0.000973301	yes
LOC_Os04g18770	LOC_Os04g18770	LOC_Os04g18770	Chr4:10435609-10440943	AA_0	AA_50	OK	0.694631	2.52623	1.86267	2.91016	0.00025	0.00363444	yes
LOC_Os04g46440	LOC_Os04g46440	LOC_Os04g46440	Chr4:27539877-27540929	AA_0	AA_50	OK	16.9151	61.4793	1.86179	3.64495	5e-05	0.000973301	yes
LOC_Os07g31250	LOC_Os07g31250	LOC_Os07g31250	Chr7:18497998-18502813	AA_0	AA_50	OK	0.895657	3.25082	1.85979	2.66248	0.0012	0.0119701	yes
LOC_Os01g58910	LOC_Os01g58910	LOC_Os01g58910	Chr1:34043139-34045426	AA_0	AA_50	OK	1.97081	7.14623	1.85839	2.8055	0.0001	0.0017397	yes
LOC_Os11g10470	LOC_Os11g10470	LOC_Os11g10470	Chr11:5710545-5711249	AA_0	AA_50	OK	11.4657	41.5712	1.85826	3.19361	5e-05	0.000973301	yes
LOC_Os01g49614	LOC_Os01g49614	LOC_Os01g49614	Chr1:28524005-28534608	AA_0	AA_50	OK	6.08264	22.0223	1.8562	3.14893	5e-05	0.000973301	yes
LOC_Os04g43680	LOC_Os04g43680	LOC_Os04g43680	Chr4:25843037-25844912	AA_0	AA_50	OK	22.4635	81.282	1.85535	3.73027	5e-05	0.000973301	yes
LOC_Os02g13420	LOC_Os02g13420	LOC_Os02g13420	Chr2:7164821-7167891	AA_0	AA_50	OK	0.646268	2.3383	1.85526	2.19314	0.00635	0.0392551	yes
LOC_Os10g36980	LOC_Os10g36980	LOC_Os10g36980	Chr10:19810179-19812075	AA_0	AA_50	OK	4.8409	17.4828	1.85259	3.44628	5e-05	0.000973301	yes
LOC_Os12g30180	LOC_Os12g30180	LOC_Os12g30180	Chr12:18115907-18120680	AA_0	AA_50	OK	1.48044	5.34556	1.85231	2.62964	0.0008	0.00895256	yes
LOC_Os01g59000	LOC_Os01g59000	LOC_Os01g59000	Chr1:34099443-34101175	AA_0	AA_50	OK	1.22638	4.42642	1.85174	2.52459	0.00245	0.020091	yes
LOC_Os10g30390	LOC_Os10g30390	LOC_Os10g30390	Chr10:15796177-15799887	AA_0	AA_50	OK	1.09145	3.9392	1.85166	2.23002	0.0068	0.0410972	yes
LOC_Os09g16510	LOC_Os09g16510	LOC_Os09g16510	Chr9:10128824-10131136	AA_0	AA_50	OK	29.3223	105.808	1.85138	3.89158	5e-05	0.000973301	yes
LOC_Os06g27560	LOC_Os06g27560	LOC_Os06g27560	Chr6:15601590-15603932	AA_0	AA_50	OK	31.0892	112.051	1.84966	3.89542	5e-05	0.000973301	yes
LOC_Os03g17700	LOC_Os03g17700	LOC_Os03g17700	Chr3:9847699-9850473	AA_0	AA_50	OK	31.7942	114.499	1.84851	3.90814	5e-05	0.000973301	yes
LOC_Os12g32790	LOC_Os12g32790	LOC_Os12g32790	Chr12:19805935-19809658	AA_0	AA_50	OK	0.625453	2.24897	1.84629	2.62102	0.00085	0.00932133	yes
LOC_Os08g08120	LOC_Os08g08120	LOC_Os08g08120	Chr8:4610499-4612918	AA_0	AA_50	OK	6.3718	22.907	1.84601	3.13242	0.0001	0.0017397	yes
LOC_Os12g31850	LOC_Os12g31850	LOC_Os12g31850	Chr12:19161733-19166420	AA_0	AA_50	OK	19.944	71.6731	1.84548	3.87372	5e-05	0.000973301	yes
LOC_Os11g47970	LOC_Os11g47970	LOC_Os11g47970	Chr11:28934293-28936340	AA_0	AA_50	OK	1115.3	4004.88	1.84433	2.36801	0.0011	0.011291	yes
LOC_Os09g30490	LOC_Os09g30490	LOC_Os09g30490	Chr9:18618051-18618801	AA_0	AA_50	OK	4.058	14.5631	1.84348	2.34106	0.00305	0.0234675	yes
LOC_Os05g08860	LOC_Os05g08860	LOC_Os05g08860	Chr5:4895040-4895877	AA_0	AA_50	OK	10.0544	36.015	1.84077	3.21752	5e-05	0.000973301	yes
LOC_Os07g43925	LOC_Os07g43925	LOC_Os07g43925	Chr7:26256477-26259188	AA_0	AA_50	OK	10.0125	35.7843	1.83752	3.3416	0.0001	0.0017397	yes
LOC_Os04g53998	LOC_Os04g53998	LOC_Os04g53998	Chr4:32178132-32182246	AA_0	AA_50	OK	0.936805	3.34808	1.83751	2.72418	0.00065	0.00762135	yes
LOC_Os10g40530	LOC_Os10g40530	LOC_Os10g40530	Chr10:21697018-21697778	AA_0	AA_50	OK	30.4376	108.467	1.83332	3.58228	5e-05	0.000973301	yes
LOC_Os03g05910	LOC_Os03g05910	LOC_Os03g05910	Chr3:2961745-2964306	AA_0	AA_50	OK	1.91275	6.81225	1.83248	2.63744	0.00065	0.00762135	yes
LOC_Os01g61120	LOC_Os01g61120	LOC_Os01g61120	Chr1:35386693-35391613	AA_0	AA_50	OK	7.82457	27.8621	1.83222	3.79512	5e-05	0.000973301	yes
LOC_Os01g09384	LOC_Os01g09384	LOC_Os01g09384	Chr1:4768734-4782706	AA_0	AA_50	OK	3.20364	11.4011	1.83139	3.50705	5e-05	0.000973301	yes
LOC_Os09g29310	LOC_Os09g29310	LOC_Os09g29310	Chr9:17790437-17792028	AA_0	AA_50	OK	3.57293	12.7104	1.83083	3.04472	5e-05	0.000973301	yes
LOC_Os07g09420	LOC_Os07g09420	LOC_Os07g09420	Chr7:4969372-4971156	AA_0	AA_50	OK	8.99937	32.0141	1.83081	3.63201	5e-05	0.000973301	yes
LOC_Os01g37350	LOC_Os01g37350	LOC_Os01g37350	Chr1:20849733-20857251	AA_0	AA_50	OK	0.781433	2.77903	1.83039	2.73897	0.00055	0.00670705	yes
LOC_Os04g49360	LOC_Os04g49360	LOC_Os04g49360	Chr4:29458213-29459808	AA_0	AA_50	OK	0.995398	3.53951	1.8302	2.34989	0.00245	0.020091	yes
LOC_Os09g17146	LOC_Os09g17146	LOC_Os09g17146	Chr9:10519938-10521718	AA_0	AA_50	OK	2.00585	7.13131	1.82995	2.75687	0.0004	0.00524183	yes
LOC_Os03g15960	LOC_Os03g15960	LOC_Os03g15960	Chr3:8805566-8806601	AA_0	AA_50	OK	71.9787	255.756	1.82912	3.33474	5e-05	0.000973301	yes
LOC_Os11g01530	LOC_Os11g01530	LOC_Os11g01530	Chr11:304966-307931	AA_0	AA_50	OK	68.389	242.761	1.8277	3.6699	5e-05	0.000973301	yes
LOC_Os02g39360	LOC_Os02g39360	LOC_Os02g39360	Chr2:23759213-23760557	AA_0	AA_50	OK	112.145	397.972	1.8273	3.41417	5e-05	0.000973301	yes
LOC_Os09g29820	LOC_Os09g29820	LOC_Os09g29820	Chr9:18122579-18123465	AA_0	AA_50	OK	1.52893	5.41505	1.82445	2.11596	0.00695	0.0416481	yes
LOC_Os12g33150	LOC_Os12g33150	LOC_Os12g33150	Chr12:20058248-20059540	AA_0	AA_50	OK	41.3399	146.338	1.8237	2.27587	0.00455	0.0311357	yes
LOC_Os01g57730	LOC_Os01g57730	LOC_Os01g57730	Chr1:33382328-33384487	AA_0	AA_50	OK	1.40879	4.98348	1.8227	2.48602	0.0017	0.0154991	yes
LOC_Os01g48170	LOC_Os01g48170	LOC_Os01g48170	Chr1:27582147-27583129	AA_0	AA_50	OK	2.57205	9.09743	1.82254	2.2386	0.00445	0.0306431	yes
LOC_Os06g37140	LOC_Os06g37140	LOC_Os06g37140	Chr6:21936884-21943005	AA_0	AA_50	OK	1.83035	6.47194	1.82208	2.26981	0.00325	0.0246361	yes
LOC_Os01g71624	LOC_Os01g71624	LOC_Os01g71624	Chr1:41495706-41498656	AA_0	AA_50	OK	4.95735	17.5081	1.82038	2.43283	0.0014	0.0134092	yes
LOC_Os09g35790	LOC_Os09g35790	LOC_Os09g35790	Chr9:20591229-20595143	AA_0	AA_50	OK	18.6287	65.7579	1.81964	3.1386	0.0001	0.0017397	yes
LOC_Os11g44860	LOC_Os11g44860	LOC_Os11g44860	Chr11:27149303-27153280	AA_0	AA_50	OK	0.682938	2.40708	1.81746	2.20737	0.00605	0.0379565	yes
LOC_Os10g14920	LOC_Os10g14920	LOC_Os10g14920	Chr10:7810630-7817138	AA_0	AA_50	OK	3.98269	14.0345	1.81716	3.0462	5e-05	0.000973301	yes
LOC_Os09g37080	LOC_Os09g37080	LOC_Os09g37080	Chr9:21385904-21387165	AA_0	AA_50	OK	3.58756	12.6309	1.81588	2.79816	0.00015	0.0024501	yes
LOC_Os05g42200	LOC_Os05g42200	LOC_Os05g42200	Chr5:24674706-24676177	AA_0	AA_50	OK	2.8373	9.98182	1.81479	2.46687	0.0028	0.0221096	yes
LOC_Os04g13140	LOC_Os04g13140	LOC_Os04g13140	Chr4:7250357-7251846	AA_0	AA_50	OK	1.52386	5.35525	1.81323	2.19515	0.0083	0.0472211	yes
LOC_Os11g35980	LOC_Os11g35980	LOC_Os11g35980	Chr11:21145759-21148865	AA_0	AA_50	OK	0.494992	1.73939	1.81311	2.3175	0.0022	0.0186643	yes
LOC_Os09g35880	LOC_Os09g35880	LOC_Os09g35880	Chr9:20646396-20649993	AA_0	AA_50	OK	32.6842	114.849	1.81307	3.56751	5e-05	0.000973301	yes
LOC_Os10g12130	LOC_Os10g12130	LOC_Os10g12130	Chr10:6732661-6740098	AA_0	AA_50	OK	0.569621	2.00033	1.81216	2.54215	0.00085	0.00932133	yes
LOC_Os03g64150	LOC_Os03g64150	LOC_Os03g64150	Chr3:36246085-36247682	AA_0	AA_50	OK	1.56879	5.49844	1.80937	2.54696	0.00105	0.0108705	yes
LOC_Os04g53050	LOC_Os04g53050	LOC_Os04g53050	Chr4:31600120-31604201	AA_0	AA_50	OK	0.462987	1.62261	1.80928	2.33534	0.00285	0.0224015	yes
LOC_Os04g37490	LOC_Os04g37490	LOC_Os04g37490	Chr4:22323859-22326907	AA_0	AA_50	OK	1.95477	6.8472	1.80852	2.5753	0.0008	0.00895256	yes
LOC_Os02g40330	LOC_Os02g40330	LOC_Os02g40330	Chr2:24409308-24414084	AA_0	AA_50	OK	0.789884	2.7665	1.80835	2.36987	0.00285	0.0224015	yes
LOC_Os07g28850	LOC_Os07g28850	LOC_Os07g28850	Chr7:16893629-16900205	AA_0	AA_50	OK	5.17579	18.1205	1.80777	3.75549	5e-05	0.000973301	yes
LOC_Os03g51050	LOC_Os03g51050	LOC_Os03g51050	Chr3:29185005-29190361	AA_0	AA_50	OK	11.6809	40.8576	1.80646	3.83589	5e-05	0.000973301	yes
LOC_Os12g35940	LOC_Os12g35940	LOC_Os12g35940	Chr12:21964709-21970005	AA_0	AA_50	OK	2.32887	8.14521	1.80632	3.44118	5e-05	0.000973301	yes
LOC_Os09g29940	LOC_Os09g29940	LOC_Os09g29940	Chr9:18217456-18221156	AA_0	AA_50	OK	8.3082	29.0221	1.80455	3.71343	5e-05	0.000973301	yes
LOC_Os01g39330	LOC_Os01g39330	LOC_Os01g39330	Chr1:22138042-22142486	AA_0	AA_50	OK	7.21005	25.1534	1.80267	3.61527	5e-05	0.000973301	yes
LOC_Os05g02140	LOC_Os05g02140	LOC_Os05g02140	Chr5:648653-650677	AA_0	AA_50	OK	1.75761	6.12958	1.80217	2.7921	0.0006	0.00713594	yes
LOC_Os02g04340	LOC_Os02g04340	LOC_Os02g04340	Chr2:1913424-1916183	AA_0	AA_50	OK	1.23069	4.28717	1.80055	2.63629	0.0014	0.0134092	yes
LOC_Os07g36170	LOC_Os07g36170	LOC_Os07g36170	Chr7:21614952-21620327	AA_0	AA_50	OK	16.3184	56.8449	1.80053	3.61351	5e-05	0.000973301	yes
LOC_Os03g17800	LOC_Os03g17800	LOC_Os03g17800	Chr3:9904419-9907008	AA_0	AA_50	OK	3.15246	10.976	1.7998	2.80936	0.00035	0.00475494	yes
LOC_Os09g20090	LOC_Os09g20090	LOC_Os09g20090	Chr9:12029911-12035268	AA_0	AA_50	OK	2.4887	8.66081	1.79911	3.10921	5e-05	0.000973301	yes
LOC_Os04g09920	LOC_Os04g09920	LOC_Os04g09920	Chr4:5332328-5334479	AA_0	AA_50	OK	3.32253	11.5473	1.7972	2.84321	0.00025	0.00363444	yes
LOC_Os07g08350	LOC_Os07g08350	LOC_Os07g08350	Chr7:4283645-4287282	AA_0	AA_50	OK	0.844962	2.93544	1.79662	2.28332	0.00475	0.0321206	yes
LOC_Os09g14610	LOC_Os09g14610	LOC_Os09g14610	Chr9:8646682-8655252	AA_0	AA_50	OK	28.2171	97.9817	1.79594	3.47437	5e-05	0.000973301	yes
LOC_Os12g03860	LOC_Os12g03860	LOC_Os12g03860	Chr12:1584170-1589135	AA_0	AA_50	OK	2.42461	8.40751	1.79393	2.42398	0.00095	0.0100958	yes
LOC_Os03g42830	LOC_Os03g42830	LOC_Os03g42830	Chr3:23870182-23876307	AA_0	AA_50	OK	1.8641	6.44628	1.78998	2.76037	0.00035	0.00475494	yes
LOC_Os01g42410	LOC_Os01g42410	LOC_Os01g42410	Chr1:24107079-24115143	AA_0	AA_50	OK	6.04597	20.8953	1.78913	3.8303	5e-05	0.000973301	yes
LOC_Os11g10990	LOC_Os11g10990	LOC_Os11g10990	Chr11:6059344-6066797	AA_0	AA_50	OK	29.806	102.971	1.78857	3.30967	5e-05	0.000973301	yes
LOC_Os11g43760	LOC_Os11g43760	LOC_Os11g43760	Chr11:26433998-26439652	AA_0	AA_50	OK	1.00999	3.48744	1.78783	2.40491	0.00255	0.0206924	yes
LOC_Os08g28970	LOC_Os08g28970	LOC_Os08g28970	Chr8:17730049-17734809	AA_0	AA_50	OK	3.36884	11.6221	1.78655	2.36795	0.0026	0.0209568	yes
LOC_Os03g51390	LOC_Os03g51390	LOC_Os03g51390	Chr3:29401949-29403115	AA_0	AA_50	OK	9.36365	32.2929	1.78607	3.34192	5e-05	0.000973301	yes
LOC_Os08g32060	LOC_Os08g32060	LOC_Os08g32060	Chr8:19875265-19877699	AA_0	AA_50	OK	0.44964	1.55064	1.78603	2.10978	0.00765	0.0445232	yes
LOC_Os07g37400	LOC_Os07g37400	LOC_Os07g37400	Chr7:22411207-22413071	AA_0	AA_50	OK	1.49156	5.14282	1.78574	2.20211	0.005	0.0333333	yes
LOC_Os02g51890	LOC_Os02g51890	LOC_Os02g51890	Chr2:31781324-31789031	AA_0	AA_50	OK	4.41226	15.2043	1.78489	3.3157	5e-05	0.000973301	yes
LOC_Os02g20360	LOC_Os02g20360	LOC_Os02g20360	Chr2:11997093-12002633	AA_0	AA_50	OK	17.3482	59.7737	1.78473	3.7887	5e-05	0.000973301	yes
LOC_Os11g12040	LOC_Os11g12040	LOC_Os11g12040	Chr11:6692024-6697566	AA_0	AA_50	OK	1.90169	6.55109	1.78445	3.4521	5e-05	0.000973301	yes
LOC_Os02g08440	LOC_Os02g08440	LOC_Os02g08440	Chr2:4542761-4544983	AA_0	AA_50	OK	43.1847	148.608	1.78292	3.52535	5e-05	0.000973301	yes
LOC_Os02g16060	LOC_Os02g16060	LOC_Os02g16060	Chr2:9136747-9140133	AA_0	AA_50	OK	0.979587	3.36757	1.78146	2.74856	0.00085	0.00932133	yes
LOC_Os06g04220	LOC_Os06g04220	LOC_Os06g04220	Chr6:1780471-1781052	AA_0	AA_50	OK	11.3531	39.0069	1.78064	2.81283	0.0003	0.00419651	yes
LOC_Os03g20600	LOC_Os03g20600	LOC_Os03g20600	Chr3:11667465-11668239	AA_0	AA_50	OK	5.76297	19.7874	1.7797	2.73189	0.00055	0.00670705	yes
LOC_Os07g17270	LOC_Os07g17270	LOC_Os07g17270	Chr7:10199449-10208924	AA_0	AA_50	OK	2.34718	8.05693	1.7793	2.81669	0.0005	0.00625585	yes
LOC_Os08g06010	LOC_Os08g06010	LOC_Os08g06010	Chr8:3281096-3284500	AA_0	AA_50	OK	18.0956	62.0856	1.77862	3.72666	5e-05	0.000973301	yes
LOC_Os04g54830	LOC_Os04g54830	LOC_Os04g54830	Chr4:32605091-32608651	AA_0	AA_50	OK	12.854	44.1004	1.77857	3.7409	5e-05	0.000973301	yes
LOC_Os07g23480	LOC_Os07g23480	LOC_Os07g23480	Chr7:13261117-13271502	AA_0	AA_50	OK	0.448938	1.53973	1.77809	2.67982	0.00025	0.00363444	yes
LOC_Os03g19190	LOC_Os03g19190	LOC_Os03g19190	Chr3:10752593-10759931	AA_0	AA_50	OK	4.71364	16.1633	1.77781	3.63861	5e-05	0.000973301	yes
LOC_Os07g33740	LOC_Os07g33740	LOC_Os07g33740	Chr7:20173959-20177774	AA_0	AA_50	OK	0.497349	1.70487	1.77733	2.43294	0.00305	0.0234675	yes
LOC_Os04g39980	LOC_Os04g39980	LOC_Os04g39980	Chr4:23795408-23797531	AA_0	AA_50	OK	11.3668	38.9608	1.77719	3.68542	5e-05	0.000973301	yes
LOC_Os08g01530	LOC_Os08g01530	LOC_Os08g01530	Chr8:321887-323000	AA_0	AA_50	OK	1.02738	3.52049	1.7768	2.04624	0.00775	0.0449313	yes
LOC_Os02g05980	LOC_Os02g05980	LOC_Os02g05980	Chr2:2978854-2982402	AA_0	AA_50	OK	3.02477	10.3604	1.77618	3.42483	5e-05	0.000973301	yes
LOC_Os09g38850	LOC_Os09g38850	LOC_Os09g38850	Chr9:22315725-22318865	AA_0	AA_50	OK	0.495137	1.69527	1.77561	2.16098	0.0059	0.037317	yes
LOC_Os01g66840	LOC_Os01g66840	LOC_Os01g66840	Chr1:38807554-38810451	AA_0	AA_50	OK	4.85677	16.608	1.77381	2.96104	0.0002	0.00309056	yes
LOC_Os04g48070	LOC_Os04g48070	LOC_Os04g48070	Chr4:28600697-28607038	AA_0	AA_50	OK	1.02164	3.49138	1.77291	2.69861	0.0008	0.00895256	yes
LOC_Os08g10580	LOC_Os08g10580	LOC_Os08g10580	Chr8:6226271-6231302	AA_0	AA_50	OK	6.19589	21.171	1.77271	3.46123	5e-05	0.000973301	yes
LOC_Os04g57380	LOC_Os04g57380	LOC_Os04g57380	Chr4:34150893-34152494	AA_0	AA_50	OK	1.27906	4.36847	1.77205	2.12115	0.00815	0.0466213	yes
LOC_Os01g21170	LOC_Os01g21170	LOC_Os01g21170	Chr1:11810684-11811951	AA_0	AA_50	OK	3.49472	11.9357	1.77204	2.84301	0.00025	0.00363444	yes
LOC_Os03g18150	LOC_Os03g18150	LOC_Os03g18150	Chr3:10163440-10165477	AA_0	AA_50	OK	19.5641	66.8166	1.772	3.6811	5e-05	0.000973301	yes
LOC_Os07g26110	LOC_Os07g26110	LOC_Os07g26110	Chr7:14988562-14990862	AA_0	AA_50	OK	4.5498	15.5381	1.77193	2.96872	0.0002	0.00309056	yes
LOC_Os07g47590	LOC_Os07g47590	LOC_Os07g47590	Chr7:28452721-28456569	AA_0	AA_50	OK	6.20967	21.1602	1.76877	3.38879	5e-05	0.000973301	yes
LOC_Os04g30420	LOC_Os04g30420	LOC_Os04g30420	Chr4:18168722-18172037	AA_0	AA_50	OK	5.70826	19.4482	1.76851	3.0833	0.00015	0.0024501	yes
LOC_Os11g36090	LOC_Os11g36090	LOC_Os11g36090	Chr11:21210710-21216313	AA_0	AA_50	OK	0.379098	1.29048	1.76726	2.12955	0.0071	0.0422837	yes
LOC_Os05g33320	LOC_Os05g33320	LOC_Os05g33320	Chr5:19531186-19533381	AA_0	AA_50	OK	7.48147	25.4253	1.76487	3.00567	0.0001	0.0017397	yes
LOC_Os07g02780	LOC_Os07g02780	LOC_Os07g02780	Chr7:1015337-1021609	AA_0	AA_50	OK	0.595566	2.02388	1.76479	2.36413	0.00255	0.0206924	yes
LOC_Os01g17170	LOC_Os01g17170	LOC_Os01g17170	Chr1:9874325-9876951	AA_0	AA_50	OK	189.275	642.931	1.76418	2.50067	0.00055	0.00670705	yes
LOC_Os03g20840	LOC_Os03g20840	LOC_Os03g20840	Chr3:11798064-11802045	AA_0	AA_50	OK	2.53892	8.62016	1.7635	3.29597	5e-05	0.000973301	yes
LOC_Os07g43950	LOC_Os07g43950	LOC_Os07g43950	Chr7:26265493-26268673	AA_0	AA_50	OK	12.8811	43.7313	1.76341	3.04103	0.0003	0.00419651	yes
LOC_Os11g17440	LOC_Os11g17440	LOC_Os11g17440	Chr11:9719960-9728087	AA_0	AA_50	OK	0.393779	1.33684	1.76337	2.13286	0.00775	0.0449313	yes
LOC_Os07g03840	LOC_Os07g03840	LOC_Os07g03840	Chr7:1603023-1605378	AA_0	AA_50	OK	0.945949	3.20504	1.76051	2.40512	0.00175	0.0158289	yes
LOC_Os10g05020	LOC_Os10g05020	LOC_Os10g05020	Chr10:2453868-2455724	AA_0	AA_50	OK	1.46076	4.94675	1.75976	2.55647	0.0014	0.0134092	yes
LOC_Os03g13050	LOC_Os03g13050	LOC_Os03g13050	Chr3:7061768-7063319	AA_0	AA_50	OK	2.57416	8.71637	1.75962	2.70202	0.00045	0.00574987	yes
LOC_Os07g16970	LOC_Os07g16970	LOC_Os07g16970	Chr7:9982581-9988552	AA_0	AA_50	OK	1.24672	4.21815	1.75847	2.3936	0.00205	0.0177166	yes
LOC_Os11g47840	LOC_Os11g47840	LOC_Os11g47840	Chr11:28853506-28857521	AA_0	AA_50	OK	2.04893	6.93102	1.7582	2.67964	0.00045	0.00574987	yes
LOC_Os01g21420	LOC_Os01g21420	LOC_Os01g21420	Chr1:11957242-11964812	AA_0	AA_50	OK	2.05602	6.95001	1.75716	2.44557	0.00635	0.0392551	yes
LOC_Os01g26000	LOC_Os01g26000	LOC_Os01g26000	Chr1:14742683-14748152	AA_0	AA_50	OK	0.456847	1.54333	1.75626	2.05439	0.00865	0.0486259	yes
LOC_Os04g35840	LOC_Os04g35840	LOC_Os04g35840	Chr4:21842285-21848136	AA_0	AA_50	OK	20.4802	69.122	1.75492	3.60333	5e-05	0.000973301	yes
LOC_Os02g13430	LOC_Os02g13430	LOC_Os02g13430	Chr2:7172421-7175962	AA_0	AA_50	OK	0.449132	1.51564	1.75472	2.23493	0.0039	0.0279434	yes
LOC_Os09g02270	LOC_Os09g02270	LOC_Os09g02270	Chr9:920564-926016	AA_0	AA_50	OK	2.24391	7.56327	1.753	2.45494	0.00105	0.0108705	yes
LOC_Os04g39910	LOC_Os04g39910	LOC_Os04g39910	Chr4:23770071-23772456	AA_0	AA_50	OK	2.74395	9.24688	1.75271	3.12219	5e-05	0.000973301	yes
LOC_Os03g49630	LOC_Os03g49630	LOC_Os03g49630	Chr3:28260580-28266479	AA_0	AA_50	OK	24.6734	83.1036	1.75195	3.70732	5e-05	0.000973301	yes
LOC_Os02g51350	LOC_Os02g51350	LOC_Os02g51350	Chr2:31444553-31447725	AA_0	AA_50	OK	14.9325	50.254	1.75078	3.53145	5e-05	0.000973301	yes
LOC_Os12g39400	LOC_Os12g39400	LOC_Os12g39400	Chr12:24237163-24238781	AA_0	AA_50	OK	2.92003	9.82517	1.7505	2.85984	0.0002	0.00309056	yes
LOC_Os05g31020	LOC_Os05g31020	LOC_Os05g31020	Chr5:18016616-18020387	AA_0	AA_50	OK	0.93959	3.15838	1.74908	2.37133	0.00255	0.0206924	yes
LOC_Os03g19260	LOC_Os03g19260	LOC_Os03g19260	Chr3:10831258-10832340	AA_0	AA_50	OK	1.66416	5.59124	1.74837	2.25009	0.0027	0.0214821	yes
LOC_Os04g41130	LOC_Os04g41130	LOC_Os04g41130	Chr4:24391001-24395755	AA_0	AA_50	OK	0.629919	2.11623	1.74826	2.46865	0.0017	0.0154991	yes
LOC_Os01g48620	LOC_Os01g48620	LOC_Os01g48620	Chr1:27875638-27878460	AA_0	AA_50	OK	6.06591	20.3547	1.74657	3.55344	5e-05	0.000973301	yes
LOC_Os04g29580	LOC_Os04g29580	LOC_Os04g29580	Chr4:17584988-17589754	AA_0	AA_50	OK	1.32966	4.46004	1.746	2.70045	0.00075	0.00852385	yes
LOC_Os11g47910	LOC_Os11g47910	LOC_Os11g47910	Chr11:28895186-28896974	AA_0	AA_50	OK	2.23339	7.4758	1.743	2.78361	0.00025	0.00363444	yes
LOC_Os09g07300	LOC_Os09g07300	LOC_Os09g07300	Chr9:3590117-3607830	AA_0	AA_50	OK	6.40617	21.4283	1.74198	3.58883	5e-05	0.000973301	yes
LOC_Os02g41510	LOC_Os02g41510	LOC_Os02g41510	Chr2:24878774-24879934	AA_0	AA_50	OK	5.81551	19.4493	1.74174	2.76747	0.00035	0.00475494	yes
LOC_Os02g38050	LOC_Os02g38050	LOC_Os02g38050	Chr2:22981832-22987596	AA_0	AA_50	OK	98.7982	330.373	1.74154	2.62591	0.00095	0.0100958	yes
LOC_Os01g66850	LOC_Os01g66850	LOC_Os01g66850	Chr1:38812349-38815179	AA_0	AA_50	OK	13.5567	45.2538	1.73903	3.46229	5e-05	0.000973301	yes
LOC_Os07g09050	LOC_Os07g09050	LOC_Os07g09050	Chr7:4729465-4733531	AA_0	AA_50	OK	1.26377	4.21828	1.73892	2.58905	0.0006	0.00713594	yes
LOC_Os11g44750	LOC_Os11g44750	LOC_Os11g44750	Chr11:27077996-27088766	AA_0	AA_50	OK	0.551734	1.84152	1.73885	2.80077	0.0005	0.00625585	yes
LOC_Os02g10700	LOC_Os02g10700	LOC_Os02g10700	Chr2:5628038-5631315	AA_0	AA_50	OK	78.8261	262.899	1.73777	2.86959	0.0004	0.00524183	yes
LOC_Os08g03070	LOC_Os08g03070	LOC_Os08g03070	Chr8:1371047-1373780	AA_0	AA_50	OK	0.686946	2.28831	1.73602	2.30409	0.0032	0.0243491	yes
LOC_Os07g45070	LOC_Os07g45070	LOC_Os07g45070	Chr7:26892620-26900429	AA_0	AA_50	OK	11.9476	39.7679	1.73489	3.70084	5e-05	0.000973301	yes
LOC_Os03g08330	LOC_Os03g08330	LOC_Os03g08330	Chr3:4248883-4249985	AA_0	AA_50	OK	15.4414	51.3901	1.73469	3.16984	5e-05	0.000973301	yes
LOC_Os11g12300	LOC_Os11g12300	LOC_Os11g12300	Chr11:6872036-6873056	AA_0	AA_50	OK	3.8478	12.799	1.73393	2.65765	0.00045	0.00574987	yes
LOC_Os04g37710	LOC_Os04g37710	LOC_Os04g37710	Chr4:22428826-22431579	AA_0	AA_50	OK	30.6357	101.893	1.73377	3.64736	5e-05	0.000973301	yes
LOC_Os03g19462	LOC_Os03g19462	LOC_Os03g19462	Chr3:10944210-10947561	AA_0	AA_50	OK	3.40466	11.3172	1.73293	2.98092	0.0001	0.0017397	yes
LOC_Os01g56630	LOC_Os01g56630	LOC_Os01g56630	Chr1:32669490-32681407	AA_0	AA_50	OK	8.06035	26.7749	1.73197	2.81333	0.0001	0.0017397	yes
LOC_Os01g13480	LOC_Os01g13480	LOC_Os01g13480	Chr1:7517209-7518741	AA_0	AA_50	OK	13.318	44.2212	1.73136	3.58387	5e-05	0.000973301	yes
LOC_Os03g49550	LOC_Os03g49550	LOC_Os03g49550	Chr3:28219430-28221314	AA_0	AA_50	OK	1.87543	6.2146	1.72844	2.62787	0.00055	0.00670705	yes
LOC_Os02g32660	LOC_Os02g32660	LOC_Os02g32660	Chr2:19355747-19367127	AA_0	AA_50	OK	1.40949	4.67042	1.72838	2.73871	0.00015	0.0024501	yes
LOC_Os06g13210	LOC_Os06g13210	LOC_Os06g13210	Chr6:7247728-7251058	AA_0	AA_50	OK	1.40419	4.65062	1.72769	2.5402	0.00075	0.00852385	yes
LOC_Os02g43770	LOC_Os02g43770	LOC_Os02g43770	Chr2:26409639-26412101	AA_0	AA_50	OK	0.613878	2.0327	1.72737	2.07098	0.00615	0.038324	yes
LOC_Os04g36580	LOC_Os04g36580	LOC_Os04g36580	Chr4:22067483-22072320	AA_0	AA_50	OK	0.639513	2.11701	1.72698	2.52632	0.00115	0.0116354	yes
LOC_Os10g02300	LOC_Os10g02300	LOC_Os10g02300	Chr10:824622-826309	AA_0	AA_50	OK	1.76101	5.81935	1.72446	1.99454	0.008	0.045927	yes
LOC_Os01g62460	LOC_Os01g62460	LOC_Os01g62460	Chr1:36158217-36161536	AA_0	AA_50	OK	16.5721	54.7341	1.72369	3.67866	5e-05	0.000973301	yes
LOC_Os09g04430	LOC_Os09g04430	LOC_Os09g04430	Chr9:2351717-2352727	AA_0	AA_50	OK	2.13296	7.04342	1.72342	2.22786	0.0032	0.0243491	yes
LOC_Os05g38530	LOC_Os05g38530	LOC_Os05g38530	Chr5:22599354-22602579	AA_0	AA_50	OK	29.0751	95.9781	1.72292	2.96296	5e-05	0.000973301	yes
LOC_Os08g07380	LOC_Os08g07380	LOC_Os08g07380	Chr8:4132494-4143561	AA_0	AA_50	OK	0.283311	0.934827	1.72232	2.20813	0.0039	0.0279434	yes
LOC_Os03g52810	LOC_Os03g52810	LOC_Os03g52810	Chr3:30281982-30288140	AA_0	AA_50	OK	0.241738	0.796749	1.72068	2.13281	0.0079	0.045494	yes
LOC_Os04g52500	LOC_Os04g52500	LOC_Os04g52500	Chr4:31215135-31219616	AA_0	AA_50	OK	15.9415	52.5232	1.72017	3.73986	5e-05	0.000973301	yes
LOC_Os03g05310	LOC_Os03g05310	LOC_Os03g05310	Chr3:2576495-2580452	AA_0	AA_50	OK	20.9382	68.9496	1.7194	3.67107	5e-05	0.000973301	yes
LOC_Os05g48790	LOC_Os05g48790	LOC_Os05g48790	Chr5:27957804-27964105	AA_0	AA_50	OK	13.5827	44.7278	1.7194	3.51522	5e-05	0.000973301	yes
LOC_Os03g22790	LOC_Os03g22790	LOC_Os03g22790	Chr3:13161912-13164014	AA_0	AA_50	OK	24.0018	78.9776	1.7183	3.711	5e-05	0.000973301	yes
LOC_Os06g39780	LOC_Os06g39780	LOC_Os06g39780	Chr6:23632461-23634203	AA_0	AA_50	OK	2.52937	8.32144	1.71806	2.78057	0.00025	0.00363444	yes
LOC_Os05g10650	LOC_Os05g10650	LOC_Os05g10650	Chr5:5813264-5815545	AA_0	AA_50	OK	1.87843	6.17351	1.71656	2.62111	0.00045	0.00574987	yes
LOC_Os06g36080	LOC_Os06g36080	LOC_Os06g36080	Chr6:21103635-21110939	AA_0	AA_50	OK	1.9958	6.55767	1.71622	3.07147	5e-05	0.000973301	yes
LOC_Os05g43770	LOC_Os05g43770	LOC_Os05g43770	Chr5:25446885-25452570	AA_0	AA_50	OK	13.5741	44.5669	1.71512	3.58799	5e-05	0.000973301	yes
LOC_Os07g03279	LOC_Os07g03279	LOC_Os07g03279	Chr7:1319030-1319803	AA_0	AA_50	OK	122.95	403.154	1.71326	3.31448	5e-05	0.000973301	yes
LOC_Os02g05970	LOC_Os02g05970	LOC_Os02g05970	Chr2:2971986-2975382	AA_0	AA_50	OK	0.903853	2.96055	1.7117	2.55851	0.00075	0.00852385	yes
LOC_Os02g41680	LOC_Os02g41680	LOC_Os02g41680	Chr2:25006466-25009121	AA_0	AA_50	OK	21.4279	70.1502	1.71096	3.64216	5e-05	0.000973301	yes
LOC_Os04g42250	LOC_Os04g42250	LOC_Os04g42250	Chr4:24993830-24999600	AA_0	AA_50	OK	75.9109	248.371	1.71012	3.21251	5e-05	0.000973301	yes
LOC_Os10g26620	LOC_Os10g26620	LOC_Os10g26620	Chr10:13882331-13885224	AA_0	AA_50	OK	8.10955	26.511	1.7089	3.41839	5e-05	0.000973301	yes
LOC_Os01g29280	LOC_Os01g29280	LOC_Os01g29280	Chr1:16415040-16416138	AA_0	AA_50	OK	2.50133	8.17594	1.70869	2.34372	0.00175	0.0158289	yes
LOC_Os01g51870	LOC_Os01g51870	LOC_Os01g51870	Chr1:29820728-29822139	AA_0	AA_50	OK	9.58299	31.3127	1.7082	3.23072	0.0001	0.0017397	yes
LOC_Os10g41020	LOC_Os10g41020	LOC_Os10g41020	Chr10:22019714-22023394	AA_0	AA_50	OK	1.50177	4.90525	1.70766	2.77437	0.0003	0.00419651	yes
LOC_Os08g29660	LOC_Os08g29660	LOC_Os08g29660	Chr8:18220040-18224014	AA_0	AA_50	OK	7.5458	24.6326	1.70682	1.99968	0.0089	0.0496946	yes
LOC_Os05g46460	LOC_Os05g46460	LOC_Os05g46460	Chr5:26913354-26917459	AA_0	AA_50	OK	24.4989	79.9682	1.70671	3.55015	5e-05	0.000973301	yes
LOC_Os03g12500	LOC_Os03g12500	LOC_Os03g12500	Chr3:6608576-6610598	AA_0	AA_50	OK	7.92825	25.8771	1.7066	3.26431	5e-05	0.000973301	yes
LOC_Os10g25040	LOC_Os10g25040	LOC_Os10g25040	Chr10:12890903-12894595	AA_0	AA_50	OK	0.953393	3.10882	1.70522	2.3632	0.00225	0.0189349	yes
LOC_Os01g58140	LOC_Os01g58140	LOC_Os01g58140	Chr1:33625269-33626043	AA_0	AA_50	OK	9.86374	32.1451	1.70439	2.79256	0.0006	0.00713594	yes
LOC_Os05g19910	LOC_Os05g19910	LOC_Os05g19910	Chr5:11609439-11615022	AA_0	AA_50	OK	8.54801	27.8527	1.70416	3.38058	5e-05	0.000973301	yes
LOC_Os02g39010	LOC_Os02g39010	LOC_Os02g39010	Chr2:23562275-23566153	AA_0	AA_50	OK	18.0233	58.7161	1.70389	3.6081	5e-05	0.000973301	yes
LOC_Os01g43480	LOC_Os01g43480	LOC_Os01g43480	Chr1:24894537-24901813	AA_0	AA_50	OK	10.2912	33.526	1.70388	3.41941	5e-05	0.000973301	yes
LOC_Os02g09810	LOC_Os02g09810	LOC_Os02g09810	Chr2:5058715-5061965	AA_0	AA_50	OK	13.667	44.5228	1.70385	3.533	5e-05	0.000973301	yes
LOC_Os01g66860	LOC_Os01g66860	LOC_Os01g66860	Chr1:38818685-38822182	AA_0	AA_50	OK	3.06988	9.99696	1.70331	2.88906	0.0004	0.00524183	yes
LOC_Os03g59770	LOC_Os03g59770	LOC_Os03g59770	Chr3:34036245-34037129	AA_0	AA_50	OK	3.07883	10.0248	1.70312	2.24513	0.002	0.0174159	yes
LOC_Os02g52190	LOC_Os02g52190	LOC_Os02g52190	Chr2:31959227-31961185	AA_0	AA_50	OK	2.12904	6.93076	1.70281	2.47256	0.00185	0.0165039	yes
LOC_Os10g38870	LOC_Os10g38870	LOC_Os10g38870	Chr10:20702444-20703384	AA_0	AA_50	OK	16.5159	53.5628	1.69737	2.78301	0.0004	0.00524183	yes
LOC_Os03g48000	LOC_Os03g48000	LOC_Os03g48000	Chr3:27287852-27294506	AA_0	AA_50	OK	14.0381	45.5063	1.69672	3.39905	5e-05	0.000973301	yes
LOC_Os02g57790	LOC_Os02g57790	LOC_Os02g57790	Chr2:35389603-35390587	AA_0	AA_50	OK	3.04356	9.86537	1.69661	2.34159	0.00285	0.0224015	yes
LOC_Os05g43650	LOC_Os05g43650	LOC_Os05g43650	Chr5:25382321-25385633	AA_0	AA_50	OK	11.6383	37.7226	1.69655	3.44721	5e-05	0.000973301	yes
LOC_Os03g19720	LOC_Os03g19720	LOC_Os03g19720	Chr3:11093667-11094189	AA_0	AA_50	OK	38.1011	123.488	1.69647	3.20555	5e-05	0.000973301	yes
LOC_Os07g24230	LOC_Os07g24230	LOC_Os07g24230	Chr7:13776866-13780339	AA_0	AA_50	OK	1.02862	3.3329	1.69607	2.18874	0.0061	0.0381309	yes
LOC_Os01g51860	LOC_Os01g51860	LOC_Os01g51860	Chr1:29816808-29819738	AA_0	AA_50	OK	4.53261	14.6781	1.69525	3.01491	0.00015	0.0024501	yes
LOC_Os05g05180	LOC_Os05g05180	LOC_Os05g05180	Chr5:2522902-2525214	AA_0	AA_50	OK	1.96077	6.34909	1.69513	2.70944	0.0005	0.00625585	yes
LOC_Os07g48550	LOC_Os07g48550	LOC_Os07g48550	Chr7:29040432-29042297	AA_0	AA_50	OK	26.489	85.7532	1.6948	3.62501	5e-05	0.000973301	yes
LOC_Os08g33150	LOC_Os08g33150	LOC_Os08g33150	Chr8:20600430-20601995	AA_0	AA_50	OK	4.26848	13.8123	1.69416	2.79504	0.00035	0.00475494	yes
LOC_Os08g40590	LOC_Os08g40590	LOC_Os08g40590	Chr8:25694807-25699639	AA_0	AA_50	OK	1.68196	5.44209	1.69401	2.46029	0.00145	0.0137459	yes
LOC_Os12g36110	LOC_Os12g36110	LOC_Os12g36110	Chr12:22126679-22136895	AA_0	AA_50	OK	16.3481	52.8768	1.69351	3.20889	5e-05	0.000973301	yes
LOC_Os10g38940	LOC_Os10g38940	LOC_Os10g38940	Chr10:20744420-20746446	AA_0	AA_50	OK	10.2966	33.2974	1.69324	3.08513	0.00015	0.0024501	yes
LOC_Os06g30970	LOC_Os06g30970	LOC_Os06g30970	Chr6:18015319-18017697	AA_0	AA_50	OK	63.4063	204.99	1.69285	3.46787	5e-05	0.000973301	yes
LOC_Os02g02050	LOC_Os02g02050	LOC_Os02g02050	Chr2:573099-589743	AA_0	AA_50	OK	7.95047	25.6796	1.69151	3.58199	5e-05	0.000973301	yes
LOC_Os02g37290	LOC_Os02g37290	LOC_Os02g37290	Chr2:22550980-22551422	AA_0	AA_50	OK	30.0752	96.8776	1.68759	2.39715	0.0017	0.0154991	yes
LOC_Os04g36062	LOC_Os04g36062	LOC_Os04g36062	Chr4:22017860-22027680	AA_0	AA_50	OK	4.24786	13.6698	1.68618	2.57176	0.0012	0.0119701	yes
LOC_Os06g14420	LOC_Os06g14420	LOC_Os06g14420	Chr6:8068590-8070044	AA_0	AA_50	OK	11.9318	38.3732	1.68529	3.31691	5e-05	0.000973301	yes
LOC_Os02g41550	LOC_Os02g41550	LOC_Os02g41550	Chr2:24915861-24922099	AA_0	AA_50	OK	20.926	67.213	1.68345	3.49398	5e-05	0.000973301	yes
LOC_Os12g01570	LOC_Os12g01570	LOC_Os12g01570	Chr12:345083-350645	AA_0	AA_50	OK	2.47672	7.94962	1.68245	2.26601	0.0034	0.0254841	yes
LOC_Os02g46210	LOC_Os02g46210	LOC_Os02g46210	Chr2:28153271-28154641	AA_0	AA_50	OK	3.93605	12.6281	1.68182	2.63852	0.00075	0.00852385	yes
LOC_Os03g01880	LOC_Os03g01880	LOC_Os03g01880	Chr3:537608-542771	AA_0	AA_50	OK	4.74179	15.1931	1.67992	2.79326	5e-05	0.000973301	yes
LOC_Os04g41380	LOC_Os04g41380	LOC_Os04g41380	Chr4:24541954-24545637	AA_0	AA_50	OK	0.464993	1.48988	1.67991	2.2191	0.00525	0.0343154	yes
LOC_Os02g54254	LOC_Os02g54254	LOC_Os02g54254	Chr2:33253086-33266582	AA_0	AA_50	OK	21.8339	69.9293	1.67933	3.38546	5e-05	0.000973301	yes
LOC_Os11g02570	LOC_Os11g02570	LOC_Os11g02570	Chr11:812242-813509	AA_0	AA_50	OK	1.86404	5.96621	1.67838	2.13192	0.00605	0.0379565	yes
LOC_Os08g39560	LOC_Os08g39560	LOC_Os08g39560	Chr8:25023314-25026386	AA_0	AA_50	OK	1.68799	5.39908	1.6774	2.45494	0.0014	0.0134092	yes
LOC_Os06g30901	LOC_Os06g30901	LOC_Os06g30901	Chr6:17947252-17970690	AA_0	AA_50	OK	2.50746	8.01071	1.6757	3.07803	5e-05	0.000973301	yes
LOC_Os05g04584	LOC_Os05g04584	LOC_Os05g04584	Chr5:2143788-2150279	AA_0	AA_50	OK	20.1357	64.3146	1.67539	3.55793	5e-05	0.000973301	yes
LOC_Os04g45240	LOC_Os04g45240	LOC_Os04g45240	Chr4:26727272-26736973	AA_0	AA_50	OK	1.41427	4.51457	1.67453	2.22964	0.0041	0.0289624	yes
LOC_Os12g16290	LOC_Os12g16290	LOC_Os12g16290	Chr12:9315227-9318123	AA_0	AA_50	OK	3.81103	12.1634	1.67429	3.25043	5e-05	0.000973301	yes
LOC_Os06g44010	LOC_Os06g44010	LOC_Os06g44010	Chr6:26509918-26511699	AA_0	AA_50	OK	11.9675	38.171	1.67335	3.2699	5e-05	0.000973301	yes
LOC_Os06g36560	LOC_Os06g36560	LOC_Os06g36560	Chr6:21478407-21482740	AA_0	AA_50	OK	57.6454	183.859	1.67333	3.36459	5e-05	0.000973301	yes
LOC_Os10g08540	LOC_Os10g08540	LOC_Os10g08540	Chr10:4629292-4636151	AA_0	AA_50	OK	1.43571	4.57598	1.67232	2.71596	0.00035	0.00475494	yes
LOC_Os06g38950	LOC_Os06g38950	LOC_Os06g38950	Chr6:23105224-23113098	AA_0	AA_50	OK	0.943207	3.00511	1.67177	2.55108	0.001	0.0104791	yes
LOC_Os06g14240	LOC_Os06g14240	LOC_Os06g14240	Chr6:7940905-7941692	AA_0	AA_50	OK	7.52804	23.9245	1.66814	2.3523	0.00435	0.0301617	yes
LOC_Os03g60650	LOC_Os03g60650	LOC_Os03g60650	Chr3:34474693-34478370	AA_0	AA_50	OK	11.3864	36.1667	1.66735	3.43552	5e-05	0.000973301	yes
LOC_Os04g09390	LOC_Os04g09390	LOC_Os04g09390	Chr4:5005076-5006210	AA_0	AA_50	OK	4.95497	15.7383	1.66733	2.46947	0.00215	0.0183501	yes
LOC_Os07g41460	LOC_Os07g41460	LOC_Os07g41460	Chr7:24845108-24846577	AA_0	AA_50	OK	4.86073	15.4378	1.66722	2.94501	0.0001	0.0017397	yes
LOC_Os09g12540	LOC_Os09g12540	LOC_Os09g12540	Chr9:7185217-7188146	AA_0	AA_50	OK	6.77617	21.5132	1.66668	2.89871	5e-05	0.000973301	yes
LOC_Os09g26960	LOC_Os09g26960	LOC_Os09g26960	Chr9:16387700-16390415	AA_0	AA_50	OK	94.6824	300.457	1.66599	3.07251	5e-05	0.000973301	yes
LOC_Os04g45480	LOC_Os04g45480	LOC_Os04g45480	Chr4:26913319-26916766	AA_0	AA_50	OK	4.51471	14.3252	1.66586	2.81596	0.0007	0.0080777	yes
LOC_Os11g12310	LOC_Os11g12310	LOC_Os11g12310	Chr11:6873959-6875528	AA_0	AA_50	OK	2.0251	6.42478	1.66565	2.44098	0.0017	0.0154991	yes
LOC_Os04g01874	LOC_Os04g01874	LOC_Os04g01874	Chr4:545743-553541	AA_0	AA_50	OK	0.967592	3.06687	1.6643	2.27486	0.003	0.0232314	yes
LOC_Os08g06170	LOC_Os08g06170	LOC_Os08g06170	Chr8:3408275-3409968	AA_0	AA_50	OK	2.06081	6.52927	1.66371	2.5105	0.00085	0.00932133	yes
LOC_Os01g52110	LOC_Os01g52110	LOC_Os01g52110	Chr1:29965063-29970767	AA_0	AA_50	OK	158.936	503.344	1.6631	2.01999	0.00895	0.0498812	yes
LOC_Os07g31884	LOC_Os07g31884	LOC_Os07g31884	Chr7:18956321-18963235	AA_0	AA_50	OK	38.0941	120.634	1.663	3.46869	5e-05	0.000973301	yes
LOC_Os09g21210	LOC_Os09g21210	LOC_Os09g21210	Chr9:12802545-12805261	AA_0	AA_50	OK	8.5855	27.1772	1.66242	3.43406	5e-05	0.000973301	yes
LOC_Os03g29250	LOC_Os03g29250	LOC_Os03g29250	Chr3:16645315-16646422	AA_0	AA_50	OK	6.50685	20.5972	1.66242	2.80075	0.0004	0.00524183	yes
LOC_Os03g13840	LOC_Os03g13840	LOC_Os03g13840	Chr3:7500133-7503970	AA_0	AA_50	OK	9.83473	31.1277	1.66224	3.27431	5e-05	0.000973301	yes
LOC_Os09g28000	LOC_Os09g28000	LOC_Os09g28000	Chr9:17003029-17005694	AA_0	AA_50	OK	18.0381	57.0825	1.662	3.58811	5e-05	0.000973301	yes
LOC_Os06g05070	LOC_Os06g05070	LOC_Os06g05070	Chr6:2241345-2243212	AA_0	AA_50	OK	0.845155	2.67174	1.66049	2.0938	0.00425	0.0297599	yes
LOC_Os04g58190	LOC_Os04g58190	LOC_Os04g58190	Chr4:34649539-34656922	AA_0	AA_50	OK	11.6449	36.8074	1.6603	2.80614	0.0001	0.0017397	yes
LOC_Os07g31870	LOC_Os07g31870	LOC_Os07g31870	Chr7:18932046-18952572	AA_0	AA_50	OK	3.39249	10.7206	1.65997	2.18367	0.00725	0.0428798	yes
LOC_Os03g61910	LOC_Os03g61910	LOC_Os03g61910	Chr3:35095280-35098707	AA_0	AA_50	OK	2.87273	9.07803	1.65996	2.66045	0.00095	0.0100958	yes
LOC_Os09g04790	LOC_Os09g04790	LOC_Os09g04790	Chr9:2548873-2552855	AA_0	AA_50	OK	72.74	229.669	1.65874	3.35449	5e-05	0.000973301	yes
LOC_Os11g24140	LOC_Os11g24140	LOC_Os11g24140	Chr11:13723174-13724658	AA_0	AA_50	OK	8.64381	27.2842	1.65833	2.57273	0.00055	0.00670705	yes
LOC_Os02g35190	LOC_Os02g35190	LOC_Os02g35190	Chr2:21150701-21161370	AA_0	AA_50	OK	6.07486	19.1535	1.65669	3.42778	5e-05	0.000973301	yes
LOC_Os04g37430	LOC_Os04g37430	LOC_Os04g37430	Chr4:22305063-22309320	AA_0	AA_50	OK	6.27196	19.7499	1.65486	3.19108	5e-05	0.000973301	yes
LOC_Os05g07940	LOC_Os05g07940	LOC_Os05g07940	Chr5:4301432-4306104	AA_0	AA_50	OK	35.4708	111.682	1.65469	3.3379	5e-05	0.000973301	yes
LOC_Os12g25200	LOC_Os12g25200	LOC_Os12g25200	Chr12:14487395-14491027	AA_0	AA_50	OK	17.3181	54.4552	1.65279	3.56502	5e-05	0.000973301	yes
LOC_Os04g48880	LOC_Os04g48880	LOC_Os04g48880	Chr4:29157212-29159281	AA_0	AA_50	OK	25.9345	81.5141	1.65218	3.33023	5e-05	0.000973301	yes
LOC_Os07g47790	LOC_Os07g47790	LOC_Os07g47790	Chr7:28540696-28541796	AA_0	AA_50	OK	2.46893	7.75786	1.65177	2.04992	0.00735	0.043248	yes
LOC_Os08g02900	LOC_Os08g02900	LOC_Os08g02900	Chr8:1238779-1239760	AA_0	AA_50	OK	9.8447	30.9082	1.65057	2.91865	0.00015	0.0024501	yes
LOC_Os07g33580	LOC_Os07g33580	LOC_Os07g33580	Chr7:20063393-20065355	AA_0	AA_50	OK	4.40506	13.8275	1.6503	2.88229	0.00025	0.00363444	yes
LOC_Os01g43700	LOC_Os01g43700	LOC_Os01g43700	Chr1:25040213-25044050	AA_0	AA_50	OK	2.37355	7.44287	1.64881	2.77001	0.0005	0.00625585	yes
LOC_Os03g49440	LOC_Os03g49440	LOC_Os03g49440	Chr3:28143096-28146332	AA_0	AA_50	OK	53.0096	166.057	1.64735	3.53809	5e-05	0.000973301	yes
LOC_Os08g34790	LOC_Os08g34790	LOC_Os08g34790	Chr8:21869306-21875498	AA_0	AA_50	OK	9.50937	29.7611	1.64601	3.39805	5e-05	0.000973301	yes
LOC_Os02g04840	LOC_Os02g04840	LOC_Os02g04840	Chr2:2230651-2239525	AA_0	AA_50	OK	7.74269	24.2272	1.64572	3.51373	5e-05	0.000973301	yes
LOC_Os02g49710	LOC_Os02g49710	LOC_Os02g49710	Chr2:30390463-30391296	AA_0	AA_50	OK	2.49512	7.80448	1.6452	2.09121	0.0061	0.0381309	yes
LOC_Os09g20040	LOC_Os09g20040	LOC_Os09g20040	Chr9:12004418-12010546	AA_0	AA_50	OK	1.24358	3.88962	1.64512	2.75644	0.0005	0.00625585	yes
LOC_Os03g48270	LOC_Os03g48270	LOC_Os03g48270	Chr3:27467402-27472759	AA_0	AA_50	OK	4.86484	15.2145	1.64499	3.16541	5e-05	0.000973301	yes
LOC_Os03g15050	LOC_Os03g15050	LOC_Os03g15050	Chr3:8218790-8224127	AA_0	AA_50	OK	66.0069	206.43	1.64496	2.8912	5e-05	0.000973301	yes
LOC_Os03g04000	LOC_Os03g04000	LOC_Os03g04000	Chr3:1822238-1826140	AA_0	AA_50	OK	14.3838	44.9297	1.64323	3.5305	5e-05	0.000973301	yes
LOC_Os09g39910	LOC_Os09g39910	LOC_Os09g39910	Chr9:22883037-22887592	AA_0	AA_50	OK	9.58505	29.9397	1.6432	3.4908	5e-05	0.000973301	yes
LOC_Os01g17010	LOC_Os01g17010	LOC_Os01g17010	Chr1:9738441-9744728	AA_0	AA_50	OK	5.73848	17.9179	1.64266	3.47223	5e-05	0.000973301	yes
LOC_Os03g57340	LOC_Os03g57340	LOC_Os03g57340	Chr3:32708410-32711331	AA_0	AA_50	OK	131.447	410.381	1.64248	2.89837	0.00015	0.0024501	yes
LOC_Os09g39560	LOC_Os09g39560	LOC_Os09g39560	Chr9:22707622-22709559	AA_0	AA_50	OK	22.7136	70.9024	1.64228	3.54353	5e-05	0.000973301	yes
LOC_Os02g54130	LOC_Os02g54130	LOC_Os02g54130	Chr2:33169842-33175612	AA_0	AA_50	OK	44.0849	137.597	1.64209	3.38327	5e-05	0.000973301	yes
LOC_Os09g04508	LOC_Os09g04508	LOC_Os09g04508	Chr9:2401955-2405236	AA_0	AA_50	OK	19.9894	62.377	1.64178	3.32974	5e-05	0.000973301	yes
LOC_Os06g47700	LOC_Os06g47700	LOC_Os06g47700	Chr6:28867474-28871006	AA_0	AA_50	OK	0.648932	2.02471	1.64158	2.29079	0.0017	0.0154991	yes
LOC_Os01g62290	LOC_Os01g62290	LOC_Os01g62290	Chr1:36039705-36043510	AA_0	AA_50	OK	44.581	139.066	1.64127	2.67191	0.0003	0.00419651	yes
LOC_Os02g41650	LOC_Os02g41650	LOC_Os02g41650	Chr2:24984870-24989388	AA_0	AA_50	OK	224.025	698.196	1.63997	2.1114	0.00295	0.0229476	yes
LOC_Os12g17430	LOC_Os12g17430	LOC_Os12g17430	Chr12:9995003-9996448	AA_0	AA_50	OK	3.97259	12.3732	1.63907	2.68202	0.00065	0.00762135	yes
LOC_Os02g20200	LOC_Os02g20200	LOC_Os02g20200	Chr2:11897100-11902226	AA_0	AA_50	OK	1.10477	3.43672	1.63728	2.82697	0.00045	0.00574987	yes
LOC_Os03g05200	LOC_Os03g05200	LOC_Os03g05200	Chr3:2516722-2525960	AA_0	AA_50	OK	5.90996	18.3756	1.63657	3.44207	5e-05	0.000973301	yes
LOC_Os02g34410	LOC_Os02g34410	LOC_Os02g34410	Chr2:20588270-20589687	AA_0	AA_50	OK	7.35369	22.8531	1.63585	3.00158	5e-05	0.000973301	yes
LOC_Os07g44130	LOC_Os07g44130	LOC_Os07g44130	Chr7:26375647-26377640	AA_0	AA_50	OK	8.01399	24.8862	1.63476	3.19786	5e-05	0.000973301	yes
LOC_Os06g49660	LOC_Os06g49660	LOC_Os06g49660	Chr6:30051701-30053355	AA_0	AA_50	OK	5.81184	18.0468	1.63467	3.06124	5e-05	0.000973301	yes
LOC_Os08g39140	LOC_Os08g39140	LOC_Os08g39140	Chr8:24719085-24723553	AA_0	AA_50	OK	131.129	406.893	1.63366	2.08943	0.004	0.0284397	yes
LOC_Os02g10350	LOC_Os02g10350	LOC_Os02g10350	Chr2:5442078-5447380	AA_0	AA_50	OK	15.8071	49.0262	1.63298	3.36619	5e-05	0.000973301	yes
LOC_Os09g14490	LOC_Os09g14490	LOC_Os09g14490	Chr9:8564277-8572456	AA_0	AA_50	OK	1.21507	3.76799	1.63276	2.87342	0.0003	0.00419651	yes
LOC_Os02g39910	LOC_Os02g39910	LOC_Os02g39910	Chr2:24133182-24139373	AA_0	AA_50	OK	0.782366	2.42383	1.63137	2.76431	0.00025	0.00363444	yes
LOC_Os02g44230	LOC_Os02g44230	LOC_Os02g44230	Chr2:26767602-26771633	AA_0	AA_50	OK	6.60603	20.4647	1.63128	2.92496	5e-05	0.000973301	yes
LOC_Os05g43910	LOC_Os05g43910	LOC_Os05g43910	Chr5:25543221-25546410	AA_0	AA_50	OK	2.34346	7.25907	1.63114	2.79603	0.0002	0.00309056	yes
LOC_Os06g09980	LOC_Os06g09980	LOC_Os06g09980	Chr6:5090953-5092121	AA_0	AA_50	OK	4.1048	12.7112	1.63072	2.5175	0.0014	0.0134092	yes
LOC_Os12g08810	LOC_Os12g08810	LOC_Os12g08810	Chr12:4532921-4537231	AA_0	AA_50	OK	50.4767	156.208	1.62978	3.22743	5e-05	0.000973301	yes
LOC_Os05g30250	LOC_Os05g30250	LOC_Os05g30250	Chr5:17530142-17534646	AA_0	AA_50	OK	1.2988	4.01546	1.62839	2.40315	0.00125	0.0123461	yes
LOC_Os08g39660	LOC_Os08g39660	LOC_Os08g39660	Chr8:25109654-25111322	AA_0	AA_50	OK	2.70681	8.36304	1.62743	2.47028	0.00195	0.0171105	yes
LOC_Os04g49510	LOC_Os04g49510	LOC_Os04g49510	Chr4:29531222-29538538	AA_0	AA_50	OK	50.2351	155.099	1.62642	2.78959	5e-05	0.000973301	yes
LOC_Os03g57450	LOC_Os03g57450	LOC_Os03g57450	Chr3:32751648-32755670	AA_0	AA_50	OK	4.96424	15.3135	1.62516	3.23435	0.0001	0.0017397	yes
LOC_Os10g41100	LOC_Os10g41100	LOC_Os10g41100	Chr10:22069628-22072449	AA_0	AA_50	OK	4.36417	13.459	1.62479	2.43628	0.0026	0.0209568	yes
LOC_Os07g15959	LOC_Os07g15959	LOC_Os07g15959	Chr7:9278825-9282985	AA_0	AA_50	OK	2.13512	6.57838	1.62342	2.06449	0.00795	0.0457054	yes
LOC_Os11g19864	LOC_Os11g19864	LOC_Os11g19864	Chr11:11436950-11446266	AA_0	AA_50	OK	0.998681	3.07308	1.62159	2.44391	0.0015	0.0141142	yes
LOC_Os08g14570	LOC_Os08g14570	LOC_Os08g14570	Chr8:8760072-8765208	AA_0	AA_50	OK	24.791	76.1341	1.61873	3.43713	5e-05	0.000973301	yes
LOC_Os02g48200	LOC_Os02g48200	LOC_Os02g48200	Chr2:29515567-29518756	AA_0	AA_50	OK	3.90034	11.9686	1.61758	3.09926	5e-05	0.000973301	yes
LOC_Os07g48780	LOC_Os07g48780	LOC_Os07g48780	Chr7:29197726-29200392	AA_0	AA_50	OK	150.423	461.553	1.61748	3.17721	5e-05	0.000973301	yes
LOC_Os12g43580	LOC_Os12g43580	LOC_Os12g43580	Chr12:27046193-27049945	AA_0	AA_50	OK	3.67667	11.2791	1.61717	2.94281	5e-05	0.000973301	yes
LOC_Os08g24310	LOC_Os08g24310	LOC_Os08g24310	Chr8:14673018-14679422	AA_0	AA_50	OK	4.68622	14.3649	1.61605	3.20837	5e-05	0.000973301	yes
LOC_Os03g03910	LOC_Os03g03910	LOC_Os03g03910	Chr3:1787647-1790957	AA_0	AA_50	OK	117.754	360.6	1.61463	2.72837	0.00015	0.0024501	yes
LOC_Os04g03180	LOC_Os04g03180	LOC_Os04g03180	Chr4:1329655-1336698	AA_0	AA_50	OK	5.42388	16.58	1.61205	3.14998	5e-05	0.000973301	yes
LOC_Os05g39720	LOC_Os05g39720	LOC_Os05g39720	Chr5:23310473-23313449	AA_0	AA_50	OK	6.23872	19.0148	1.6078	3.11385	5e-05	0.000973301	yes
LOC_Os09g19810	LOC_Os09g19810	LOC_Os09g19810	Chr9:11858270-11860997	AA_0	AA_50	OK	0.561343	1.71033	1.60732	2.04778	0.0067	0.0406255	yes
LOC_Os10g32990	LOC_Os10g32990	LOC_Os10g32990	Chr10:17267137-17273298	AA_0	AA_50	OK	3.25413	9.91207	1.60692	3.13562	5e-05	0.000973301	yes
LOC_Os06g07600	LOC_Os06g07600	LOC_Os06g07600	Chr6:3675571-3679002	AA_0	AA_50	OK	34.1401	103.977	1.60673	3.27541	5e-05	0.000973301	yes
LOC_Os01g02520	LOC_Os01g02520	LOC_Os01g02520	Chr1:821343-824007	AA_0	AA_50	OK	0.967453	2.94421	1.60562	2.29529	0.00285	0.0224015	yes
LOC_Os01g36220	LOC_Os01g36220	LOC_Os01g36220	Chr1:20033502-20035006	AA_0	AA_50	OK	4.91778	14.9607	1.6051	2.84833	0.0006	0.00713594	yes
LOC_Os02g50845	LOC_Os02g50845	LOC_Os02g50845	Chr2:31076459-31077622	AA_0	AA_50	OK	7.13608	21.7067	1.60494	2.87878	0.0001	0.0017397	yes
LOC_Os01g64630	LOC_Os01g64630	LOC_Os01g64630	Chr1:37509884-37513369	AA_0	AA_50	OK	48.2089	146.576	1.60428	3.30414	5e-05	0.000973301	yes
LOC_Os08g20420	LOC_Os08g20420	LOC_Os08g20420	Chr8:12266090-12269671	AA_0	AA_50	OK	3.10695	9.44433	1.60395	2.54693	0.00055	0.00670705	yes
LOC_Os01g61044	LOC_Os01g61044	LOC_Os01g61044	Chr1:35320779-35327164	AA_0	AA_50	OK	32.2841	98.1154	1.60366	3.45348	5e-05	0.000973301	yes
LOC_Os05g10625	LOC_Os05g10625	LOC_Os05g10625	Chr5:5790216-5791479	AA_0	AA_50	OK	2.00132	6.07517	1.60197	2.24379	0.0029	0.0226613	yes
LOC_Os10g30540	LOC_Os10g30540	LOC_Os10g30540	Chr10:15877677-15880058	AA_0	AA_50	OK	2.8884	8.76268	1.6011	2.83724	0.00035	0.00475494	yes
LOC_Os01g47820	LOC_Os01g47820	LOC_Os01g47820	Chr1:27375304-27377729	AA_0	AA_50	OK	0.632341	1.9164	1.59962	2.03629	0.00785	0.0453254	yes
LOC_Os02g21300	LOC_Os02g21300	LOC_Os02g21300	Chr2:12645459-12648014	AA_0	AA_50	OK	1.40455	4.25648	1.59955	2.07158	0.006	0.0377708	yes
LOC_Os03g13300	LOC_Os03g13300	LOC_Os03g13300	Chr3:7181079-7184168	AA_0	AA_50	OK	4.25429	12.8903	1.59929	2.85887	0.0002	0.00309056	yes
LOC_Os01g61080	LOC_Os01g61080	LOC_Os01g61080	Chr1:35347977-35350645	AA_0	AA_50	OK	20.1959	61.0709	1.59642	3.41174	5e-05	0.000973301	yes
LOC_Os01g54560	LOC_Os01g54560	LOC_Os01g54560	Chr1:31373406-31377545	AA_0	AA_50	OK	17.7653	53.6719	1.5951	3.38226	5e-05	0.000973301	yes
LOC_Os11g01590	LOC_Os11g01590	LOC_Os11g01590	Chr11:341399-345820	AA_0	AA_50	OK	1.90963	5.76775	1.59472	2.47694	0.00205	0.0177166	yes
LOC_Os12g07190	LOC_Os12g07190	LOC_Os12g07190	Chr12:3531358-3536426	AA_0	AA_50	OK	10.7292	32.4024	1.59456	3.33279	5e-05	0.000973301	yes
LOC_Os11g44430	LOC_Os11g44430	LOC_Os11g44430	Chr11:26877873-26880047	AA_0	AA_50	OK	2.43635	7.35601	1.5942	2.58003	0.0011	0.011291	yes
LOC_Os01g16310	LOC_Os01g16310	LOC_Os01g16310	Chr1:9245576-9253454	AA_0	AA_50	OK	3.655	11.0242	1.59273	2.96472	0.0001	0.0017397	yes
LOC_Os08g10100	LOC_Os08g10100	LOC_Os08g10100	Chr8:5864930-5865851	AA_0	AA_50	OK	2.45672	7.40675	1.5921	2.0947	0.0063	0.0390564	yes
LOC_Os07g46330	LOC_Os07g46330	LOC_Os07g46330	Chr7:27630645-27633384	AA_0	AA_50	OK	14.4086	43.4086	1.59106	3.18674	5e-05	0.000973301	yes
LOC_Os12g16080	LOC_Os12g16080	LOC_Os12g16080	Chr12:9171683-9182918	AA_0	AA_50	OK	4.60921	13.8767	1.59007	3.17967	0.0001	0.0017397	yes
LOC_Os09g31506	LOC_Os09g31506	LOC_Os09g31506	Chr9:19015609-19018754	AA_0	AA_50	OK	1.23731	3.72448	1.58983	2.04883	0.0058	0.0369566	yes
LOC_Os05g13580	LOC_Os05g13580	LOC_Os05g13580	Chr5:7533632-7534664	AA_0	AA_50	OK	26.3512	79.2592	1.58871	3.21529	5e-05	0.000973301	yes
LOC_Os03g05350	LOC_Os03g05350	LOC_Os03g05350	Chr3:2619663-2624049	AA_0	AA_50	OK	0.738288	2.2199	1.58824	2.44633	0.0016	0.0148633	yes
LOC_Os02g58310	LOC_Os02g58310	LOC_Os02g58310	Chr2:35676787-35678078	AA_0	AA_50	OK	9.71694	29.2152	1.58814	2.69225	0.00115	0.0116354	yes
LOC_Os01g51754	LOC_Os01g51754	LOC_Os01g51754	Chr1:29760718-29770037	AA_0	AA_50	OK	13.5744	40.8011	1.58772	2.99691	5e-05	0.000973301	yes
LOC_Os01g72610	LOC_Os01g72610	LOC_Os01g72610	Chr1:42128325-42130347	AA_0	AA_50	OK	24.2898	72.9744	1.58704	3.36052	5e-05	0.000973301	yes
LOC_Os03g20420	LOC_Os03g20420	LOC_Os03g20420	Chr3:11549505-11558340	AA_0	AA_50	OK	16.4634	49.3852	1.58482	3.28192	5e-05	0.000973301	yes
LOC_Os03g56500	LOC_Os03g56500	LOC_Os03g56500	Chr3:32193319-32195091	AA_0	AA_50	OK	3.49633	10.4868	1.58466	2.72805	5e-05	0.000973301	yes
LOC_Os02g55600	LOC_Os02g55600	LOC_Os02g55600	Chr2:34053096-34053857	AA_0	AA_50	OK	11.819	35.4494	1.58465	2.75836	0.0004	0.00524183	yes
LOC_Os02g44720	LOC_Os02g44720	LOC_Os02g44720	Chr2:27097748-27098599	AA_0	AA_50	OK	7.91615	23.7126	1.58279	2.55265	0.0012	0.0119701	yes
LOC_Os03g05750	LOC_Os03g05750	LOC_Os03g05750	Chr3:2866314-2868242	AA_0	AA_50	OK	12.7912	38.3124	1.58266	3.09024	5e-05	0.000973301	yes
LOC_Os07g49480	LOC_Os07g49480	LOC_Os07g49480	Chr7:29633584-29638363	AA_0	AA_50	OK	2.71484	8.13057	1.58249	3.04562	5e-05	0.000973301	yes
LOC_Os10g33760	LOC_Os10g33760	LOC_Os10g33760	Chr10:17849087-17851397	AA_0	AA_50	OK	4.26271	12.765	1.58235	2.71755	0.00035	0.00475494	yes
LOC_Os03g49430	LOC_Os03g49430	LOC_Os03g49430	Chr3:28138872-28141954	AA_0	AA_50	OK	5.45777	16.3348	1.58157	2.4916	0.001	0.0104791	yes
LOC_Os03g12860	LOC_Os03g12860	LOC_Os03g12860	Chr3:6931708-6933328	AA_0	AA_50	OK	5.38216	16.1083	1.58155	2.64815	0.0003	0.00419651	yes
LOC_Os10g17489	LOC_Os10g17489	LOC_Os10g17489	Chr10:8815241-8827699	AA_0	AA_50	OK	8.16927	24.4411	1.58103	3.06952	5e-05	0.000973301	yes
LOC_Os05g02010	LOC_Os05g02010	LOC_Os05g02010	Chr5:574773-576881	AA_0	AA_50	OK	21.211	63.2291	1.57577	3.2758	5e-05	0.000973301	yes
LOC_Os02g02320	LOC_Os02g02320	LOC_Os02g02320	Chr2:767269-772138	AA_0	AA_50	OK	21.1526	63.0311	1.57523	3.43221	5e-05	0.000973301	yes
LOC_Os03g36760	LOC_Os03g36760	LOC_Os03g36760	Chr3:20391527-20396527	AA_0	AA_50	OK	3.75295	11.1817	1.57504	3.17961	5e-05	0.000973301	yes
LOC_Os01g02290	LOC_Os01g02290	LOC_Os01g02290	Chr1:720628-723317	AA_0	AA_50	OK	3.1837	9.48519	1.57497	2.7735	0.00025	0.00363444	yes
LOC_Os04g32740	LOC_Os04g32740	LOC_Os04g32740	Chr4:19735870-19740198	AA_0	AA_50	OK	3.55347	10.5788	1.57388	2.8313	0.00025	0.00363444	yes
LOC_Os03g49350	LOC_Os03g49350	LOC_Os03g49350	Chr3:28091610-28094613	AA_0	AA_50	OK	2.78208	8.27667	1.57289	2.72452	0.00025	0.00363444	yes
LOC_Os08g09010	LOC_Os08g09010	LOC_Os08g09010	Chr8:5242494-5243657	AA_0	AA_50	OK	12.0346	35.7696	1.57154	2.87774	0.0001	0.0017397	yes
LOC_Os07g04210	LOC_Os07g04210	LOC_Os07g04210	Chr7:1841995-1848576	AA_0	AA_50	OK	3.72912	11.0804	1.57111	3.04628	0.0001	0.0017397	yes
LOC_Os04g55180	LOC_Os04g55180	LOC_Os04g55180	Chr4:32801072-32807530	AA_0	AA_50	OK	12.8246	38.0794	1.5701	2.99993	0.0001	0.0017397	yes
LOC_Os06g11210	LOC_Os06g11210	LOC_Os06g11210	Chr6:5884473-5886141	AA_0	AA_50	OK	5.6591	16.8012	1.56992	2.8141	0.00015	0.0024501	yes
LOC_Os01g60420	LOC_Os01g60420	LOC_Os01g60420	Chr1:34943807-34946138	AA_0	AA_50	OK	9.65829	28.67	1.5697	3.19285	5e-05	0.000973301	yes
LOC_Os04g53310	LOC_Os04g53310	LOC_Os04g53310	Chr4:31749102-31759581	AA_0	AA_50	OK	14.6636	43.5157	1.56929	2.94909	5e-05	0.000973301	yes
LOC_Os08g42020	LOC_Os08g42020	LOC_Os08g42020	Chr8:26543219-26545786	AA_0	AA_50	OK	3.39799	10.0789	1.56858	2.84264	0.00015	0.0024501	yes
LOC_Os12g32190	LOC_Os12g32190	LOC_Os12g32190	Chr12:19428926-19431251	AA_0	AA_50	OK	3.33826	9.89165	1.56712	2.8179	0.00035	0.00475494	yes
LOC_Os09g36250	LOC_Os09g36250	LOC_Os09g36250	Chr9:20915300-20919808	AA_0	AA_50	OK	12.577	37.263	1.56695	3.24376	5e-05	0.000973301	yes
LOC_Os01g58500	LOC_Os01g58500	LOC_Os01g58500	Chr1:33812755-33815127	AA_0	AA_50	OK	2.25751	6.68041	1.56521	2.6156	0.0004	0.00524183	yes
LOC_Os02g47890	LOC_Os02g47890	LOC_Os02g47890	Chr2:29294573-29299506	AA_0	AA_50	OK	4.02163	11.8985	1.56492	2.7087	0.00055	0.00670705	yes
LOC_Os01g08110	LOC_Os01g08110	LOC_Os01g08110	Chr1:3924362-3926556	AA_0	AA_50	OK	1.15909	3.42748	1.56416	2.13557	0.00615	0.038324	yes
LOC_Os03g06970	LOC_Os03g06970	LOC_Os03g06970	Chr3:3555489-3558352	AA_0	AA_50	OK	2.14691	6.34521	1.56341	2.24265	0.00285	0.0224015	yes
LOC_Os05g50180	LOC_Os05g50180	LOC_Os05g50180	Chr5:28757903-28758694	AA_0	AA_50	OK	4.23325	12.5061	1.5628	2.14964	0.0046	0.0314153	yes
LOC_Os04g12600	LOC_Os04g12600	LOC_Os04g12600	Chr4:6976834-6979249	AA_0	AA_50	OK	1.02357	3.0231	1.56242	2.20362	0.0039	0.0279434	yes
LOC_Os01g62660	LOC_Os01g62660	LOC_Os01g62660	Chr1:36286927-36289643	AA_0	AA_50	OK	1.12056	3.30517	1.5605	2.29787	0.003	0.0232314	yes
LOC_Os03g11910	LOC_Os03g11910	LOC_Os03g11910	Chr3:6243989-6247317	AA_0	AA_50	OK	5.79397	17.0719	1.559	2.99522	5e-05	0.000973301	yes
LOC_Os01g16370	LOC_Os01g16370	LOC_Os01g16370	Chr1:9293170-9299788	AA_0	AA_50	OK	1.05055	3.08907	1.55603	2.42589	0.0011	0.011291	yes
LOC_Os01g66240	LOC_Os01g66240	LOC_Os01g66240	Chr1:38475616-38480790	AA_0	AA_50	OK	6.02063	17.7016	1.5559	2.89259	0.0001	0.0017397	yes
LOC_Os09g12240	LOC_Os09g12240	LOC_Os09g12240	Chr9:6954940-6959667	AA_0	AA_50	OK	0.606561	1.78215	1.5549	2.25355	0.00345	0.0257946	yes
LOC_Os03g50325	LOC_Os03g50325	LOC_Os03g50325	Chr3:28700344-28705493	AA_0	AA_50	OK	9.28478	27.2749	1.55464	3.31403	5e-05	0.000973301	yes
LOC_Os03g16910	LOC_Os03g16910	LOC_Os03g16910	Chr3:9402622-9405556	AA_0	AA_50	OK	32.0008	94.0048	1.55463	3.2655	5e-05	0.000973301	yes
LOC_Os03g45730	LOC_Os03g45730	LOC_Os03g45730	Chr3:25805320-25810839	AA_0	AA_50	OK	5.76778	16.9414	1.55446	3.1507	5e-05	0.000973301	yes
LOC_Os02g42990	LOC_Os02g42990	LOC_Os02g42990	Chr2:25878900-25879880	AA_0	AA_50	OK	8.21594	24.1317	1.55443	2.69297	0.0005	0.00625585	yes
LOC_Os03g03280	LOC_Os03g03280	LOC_Os03g03280	Chr3:1405623-1408987	AA_0	AA_50	OK	3.05804	8.97529	1.55335	2.96954	0.00015	0.0024501	yes
LOC_Os10g41749	LOC_Os10g41749	LOC_Os10g41749	Chr10:22466998-22473150	AA_0	AA_50	OK	1.12242	3.29376	1.55312	2.48781	0.00125	0.0123461	yes
LOC_Os09g29560	LOC_Os09g29560	LOC_Os09g29560	Chr9:17976510-17979418	AA_0	AA_50	OK	0.754223	2.20976	1.55083	2.01139	0.00865	0.0486259	yes
LOC_Os12g03370	LOC_Os12g03370	LOC_Os12g03370	Chr12:1309400-1310704	AA_0	AA_50	OK	2.74925	8.04789	1.54957	2.24808	0.0034	0.0254841	yes
LOC_Os02g36490	LOC_Os02g36490	LOC_Os02g36490	Chr2:22038603-22042021	AA_0	AA_50	OK	7.01179	20.5026	1.54795	3.00589	0.0002	0.00309056	yes
LOC_Os12g01510	LOC_Os12g01510	LOC_Os12g01510	Chr12:306266-310513	AA_0	AA_50	OK	9.14744	26.7102	1.54595	3.26677	5e-05	0.000973301	yes
LOC_Os08g03002	LOC_Os08g03002	LOC_Os08g03002	Chr8:1313423-1315206	AA_0	AA_50	OK	3.43732	10.0269	1.54452	2.64744	0.0007	0.0080777	yes
LOC_Os09g20390	LOC_Os09g20390	LOC_Os09g20390	Chr9:12251874-12254087	AA_0	AA_50	OK	21.5615	62.815	1.54265	2.99799	5e-05	0.000973301	yes
LOC_Os01g73980	LOC_Os01g73980	LOC_Os01g73980	Chr1:42855656-42857466	AA_0	AA_50	OK	12.0187	35.0006	1.5421	3.096	5e-05	0.000973301	yes
LOC_Os03g03200	LOC_Os03g03200	LOC_Os03g03200	Chr3:1355501-1358185	AA_0	AA_50	OK	7.13383	20.758	1.54092	2.78871	0.00015	0.0024501	yes
LOC_Os07g40290	LOC_Os07g40290	LOC_Os07g40290	Chr7:24149648-24152079	AA_0	AA_50	OK	5.73643	16.6835	1.54019	2.91619	0.0001	0.0017397	yes
LOC_Os10g30450	LOC_Os10g30450	LOC_Os10g30450	Chr10:15827043-15828826	AA_0	AA_50	OK	32.4199	94.2795	1.54007	3.31058	5e-05	0.000973301	yes
LOC_Os07g29810	LOC_Os07g29810	LOC_Os07g29810	Chr7:17524036-17528680	AA_0	AA_50	OK	1.57989	4.5906	1.53885	2.70886	0.00025	0.00363444	yes
LOC_Os05g33840	LOC_Os05g33840	LOC_Os05g33840	Chr5:19957138-19963120	AA_0	AA_50	OK	48.5468	140.928	1.53751	2.88812	0.0001	0.0017397	yes
LOC_Os01g50450	LOC_Os01g50450	LOC_Os01g50450	Chr1:28970631-28974473	AA_0	AA_50	OK	30.3394	88.0661	1.5374	3.3528	5e-05	0.000973301	yes
LOC_Os01g02390	LOC_Os01g02390	LOC_Os01g02390	Chr1:767168-769681	AA_0	AA_50	OK	7.64766	22.1962	1.53722	3.16648	5e-05	0.000973301	yes
LOC_Os04g48850	LOC_Os04g48850	LOC_Os04g48850	Chr4:29131809-29134682	AA_0	AA_50	OK	3.20751	9.30924	1.53721	2.7224	0.0007	0.0080777	yes
LOC_Os06g23684	LOC_Os06g23684	LOC_Os06g23684	Chr6:13835592-13844081	AA_0	AA_50	OK	6.93036	20.0972	1.53599	2.95528	0.0001	0.0017397	yes
LOC_Os09g39850	LOC_Os09g39850	LOC_Os09g39850	Chr9:22847285-22847936	AA_0	AA_50	OK	8.24739	23.9097	1.53559	2.28644	0.00205	0.0177166	yes
LOC_Os02g44980	LOC_Os02g44980	LOC_Os02g44980	Chr2:27244827-27246981	AA_0	AA_50	OK	35.6913	103.349	1.53388	3.26161	0.0001	0.0017397	yes
LOC_Os11g08569	LOC_Os11g08569	LOC_Os11g08569	Chr11:4522338-4566355	AA_0	AA_50	OK	6.07423	17.5699	1.53233	2.93961	5e-05	0.000973301	yes
LOC_Os09g39620	LOC_Os09g39620	LOC_Os09g39620	Chr9:22736558-22741162	AA_0	AA_50	OK	1.35213	3.91092	1.53227	2.33297	0.002	0.0174159	yes
LOC_Os11g05990	LOC_Os11g05990	LOC_Os11g05990	Chr11:2817600-2824209	AA_0	AA_50	OK	24.7277	71.4843	1.5315	3.25951	5e-05	0.000973301	yes
LOC_Os01g12374	LOC_Os01g12374	LOC_Os01g12374	Chr1:6758674-6760456	AA_0	AA_50	OK	2.25112	6.50576	1.53108	2.02826	0.00715	0.0424763	yes
LOC_Os01g63210	LOC_Os01g63210	LOC_Os01g63210	Chr1:36639625-36640584	AA_0	AA_50	OK	14.9684	43.2428	1.53054	2.88736	0.0001	0.0017397	yes
LOC_Os01g51632	LOC_Os01g51632	LOC_Os01g51632	Chr1:29662431-29667980	AA_0	AA_50	OK	5.0059	14.458	1.53016	2.8677	0.00025	0.00363444	yes
LOC_Os02g47670	LOC_Os02g47670	LOC_Os02g47670	Chr2:29135050-29141632	AA_0	AA_50	OK	6.22439	17.9234	1.52584	3.20351	5e-05	0.000973301	yes
LOC_Os07g12800	LOC_Os07g12800	LOC_Os07g12800	Chr7:7321535-7323790	AA_0	AA_50	OK	7.89135	22.698	1.52422	3.11844	5e-05	0.000973301	yes
LOC_Os05g49620	LOC_Os05g49620	LOC_Os05g49620	Chr5:28471801-28473061	AA_0	AA_50	OK	18.4649	53.0957	1.52381	2.82333	0.00055	0.00670705	yes
LOC_Os09g19229	LOC_Os09g19229	LOC_Os09g19229	Chr9:11483603-11506482	AA_0	AA_50	OK	7.33361	21.0696	1.52257	3.08826	5e-05	0.000973301	yes
LOC_Os01g06660	LOC_Os01g06660	LOC_Os01g06660	Chr1:3136103-3140217	AA_0	AA_50	OK	4.28291	12.3016	1.52219	2.89158	0.0001	0.0017397	yes
LOC_Os04g57210	LOC_Os04g57210	LOC_Os04g57210	Chr4:34083435-34087586	AA_0	AA_50	OK	11.9459	34.3091	1.52208	3.23353	5e-05	0.000973301	yes
LOC_Os05g43610	LOC_Os05g43610	LOC_Os05g43610	Chr5:25357228-25362761	AA_0	AA_50	OK	4.39986	12.628	1.52109	2.97261	0.0001	0.0017397	yes
LOC_Os06g44160	LOC_Os06g44160	LOC_Os06g44160	Chr6:26646323-26647896	AA_0	AA_50	OK	33.6284	96.417	1.51961	3.24314	5e-05	0.000973301	yes
LOC_Os04g30490	LOC_Os04g30490	LOC_Os04g30490	Chr4:18212825-18216756	AA_0	AA_50	OK	2.48883	7.13538	1.51952	2.57311	0.0009	0.00971903	yes
LOC_Os11g05480	LOC_Os11g05480	LOC_Os11g05480	Chr11:2462253-2468733	AA_0	AA_50	OK	2.99391	8.58221	1.51932	2.64669	0.0003	0.00419651	yes
LOC_Os03g20870	LOC_Os03g20870	LOC_Os03g20870	Chr3:11816372-11818258	AA_0	AA_50	OK	8.91021	25.5381	1.51912	3.01597	5e-05	0.000973301	yes
LOC_Os03g10180	LOC_Os03g10180	LOC_Os03g10180	Chr3:5161509-5166769	AA_0	AA_50	OK	27.0789	77.5161	1.51733	3.21396	5e-05	0.000973301	yes
LOC_Os02g55160	LOC_Os02g55160	LOC_Os02g55160	Chr2:33791185-33792629	AA_0	AA_50	OK	2.52355	7.22352	1.51725	2.19603	0.00345	0.0257946	yes
LOC_Os01g21144	LOC_Os01g21144	LOC_Os01g21144	Chr1:11800238-11803815	AA_0	AA_50	OK	0.909715	2.60377	1.51711	2.17122	0.00445	0.0306431	yes
LOC_Os01g48360	LOC_Os01g48360	LOC_Os01g48360	Chr1:27714539-27715319	AA_0	AA_50	OK	15.2412	43.5969	1.51625	2.45334	0.00095	0.0100958	yes
LOC_Os01g18670	LOC_Os01g18670	LOC_Os01g18670	Chr1:10515722-10521282	AA_0	AA_50	OK	31.8034	90.9534	1.51595	2.988	5e-05	0.000973301	yes
LOC_Os01g04280	LOC_Os01g04280	LOC_Os01g04280	Chr1:1902735-1905247	AA_0	AA_50	OK	18.1859	52.0013	1.51573	3.28759	5e-05	0.000973301	yes
LOC_Os05g41370	LOC_Os05g41370	LOC_Os05g41370	Chr5:24230694-24234793	AA_0	AA_50	OK	1.92644	5.50671	1.51525	2.44613	0.0012	0.0119701	yes
LOC_Os06g49890	LOC_Os06g49890	LOC_Os06g49890	Chr6:30202969-30207141	AA_0	AA_50	OK	17.2352	49.2412	1.51451	3.13591	5e-05	0.000973301	yes
LOC_Os05g39410	LOC_Os05g39410	LOC_Os05g39410	Chr5:23111296-23117279	AA_0	AA_50	OK	5.33135	15.2069	1.51215	2.56381	0.00115	0.0116354	yes
LOC_Os05g29050	LOC_Os05g29050	LOC_Os05g29050	Chr5:17051413-17062718	AA_0	AA_50	OK	3.03891	8.66652	1.5119	3.00404	5e-05	0.000973301	yes
LOC_Os01g49920	LOC_Os01g49920	LOC_Os01g49920	Chr1:28669478-28673568	AA_0	AA_50	OK	2.15817	6.1544	1.51181	2.83134	0.0002	0.00309056	yes
LOC_Os05g48810	LOC_Os05g48810	LOC_Os05g48810	Chr5:27972290-27974607	AA_0	AA_50	OK	14.0334	39.9985	1.51109	2.85963	0.00025	0.00363444	yes
LOC_Os03g05620	LOC_Os03g05620	LOC_Os03g05620	Chr3:2807554-2809678	AA_0	AA_50	OK	92.338	263.057	1.51038	2.83177	0.0001	0.0017397	yes
LOC_Os06g48950	LOC_Os06g48950	LOC_Os06g48950	Chr6:29656968-29665195	AA_0	AA_50	OK	3.10502	8.82718	1.50735	2.97155	5e-05	0.000973301	yes
LOC_Os12g03740	LOC_Os12g03740	LOC_Os12g03740	Chr12:1514455-1519357	AA_0	AA_50	OK	6.13474	17.4372	1.5071	2.69188	0.0002	0.00309056	yes
LOC_Os01g16350	LOC_Os01g16350	LOC_Os01g16350	Chr1:9268651-9272919	AA_0	AA_50	OK	19.0143	54.007	1.50606	3.2551	5e-05	0.000973301	yes
LOC_Os06g41640	LOC_Os06g41640	LOC_Os06g41640	Chr6:24930054-24935193	AA_0	AA_50	OK	0.50592	1.43198	1.50103	2.01918	0.00745	0.0436975	yes
LOC_Os03g31690	LOC_Os03g31690	LOC_Os03g31690	Chr3:18087459-18093916	AA_0	AA_50	OK	6.63414	18.7203	1.49662	2.90398	5e-05	0.000973301	yes
LOC_Os06g43670	LOC_Os06g43670	LOC_Os06g43670	Chr6:26279803-26292345	AA_0	AA_50	OK	3.67884	10.3783	1.49625	3.19828	5e-05	0.000973301	yes
LOC_Os01g09320	LOC_Os01g09320	LOC_Os01g09320	Chr1:4738904-4744591	AA_0	AA_50	OK	34.8033	98.1763	1.49615	3.11916	0.0001	0.0017397	yes
LOC_Os07g44920	LOC_Os07g44920	LOC_Os07g44920	Chr7:26802459-26803475	AA_0	AA_50	OK	4.74469	13.3794	1.49562	2.34223	0.0017	0.0154991	yes
LOC_Os04g12830	LOC_Os04g12830	LOC_Os04g12830	Chr4:7084933-7088113	AA_0	AA_50	OK	1.74628	4.92423	1.49561	2.1025	0.00665	0.0404242	yes
LOC_Os08g05440	LOC_Os08g05440	LOC_Os08g05440	Chr8:2878952-2890634	AA_0	AA_50	OK	1.58458	4.46796	1.49551	2.68569	0.0003	0.00419651	yes
LOC_Os01g09080	LOC_Os01g09080	LOC_Os01g09080	Chr1:4566303-4568617	AA_0	AA_50	OK	2.24332	6.32317	1.49501	2.27511	0.00205	0.0177166	yes
LOC_Os06g19260	LOC_Os06g19260	LOC_Os06g19260	Chr6:10957732-10960700	AA_0	AA_50	OK	1.93156	5.44247	1.49449	2.4708	0.0008	0.00895256	yes
LOC_Os01g12381	LOC_Os01g12381	LOC_Os01g12381	Chr1:6764449-6765888	AA_0	AA_50	OK	7.67367	21.6192	1.49433	2.53722	0.00075	0.00852385	yes
LOC_Os06g05940	LOC_Os06g05940	LOC_Os06g05940	Chr6:2717864-2721617	AA_0	AA_50	OK	1.25589	3.5365	1.49361	2.08785	0.0051	0.0337475	yes
LOC_Os11g44940	LOC_Os11g44940	LOC_Os11g44940	Chr11:27200302-27202904	AA_0	AA_50	OK	20.4417	57.5512	1.49333	2.92934	5e-05	0.000973301	yes
LOC_Os12g04030	LOC_Os12g04030	LOC_Os12g04030	Chr12:1675881-1682837	AA_0	AA_50	OK	3.34698	9.42028	1.49291	2.81401	0.00035	0.00475494	yes
LOC_Os03g16390	LOC_Os03g16390	LOC_Os03g16390	Chr3:9039562-9041499	AA_0	AA_50	OK	3.7616	10.5784	1.49171	2.65878	0.0003	0.00419651	yes
LOC_Os03g47500	LOC_Os03g47500	LOC_Os03g47500	Chr3:26862961-26865013	AA_0	AA_50	OK	13.1854	37.0748	1.4915	3.03923	0.0001	0.0017397	yes
LOC_Os07g43580	LOC_Os07g43580	LOC_Os07g43580	Chr7:26075298-26077154	AA_0	AA_50	OK	6.51586	18.317	1.49116	2.88289	0.00015	0.0024501	yes
LOC_Os12g02080	LOC_Os12g02080	LOC_Os12g02080	Chr12:623548-626113	AA_0	AA_50	OK	3.16804	8.90278	1.49066	2.34536	0.00205	0.0177166	yes
LOC_Os05g08900	LOC_Os05g08900	LOC_Os05g08900	Chr5:4925211-4928175	AA_0	AA_50	OK	19.3269	54.2869	1.48999	3.1727	5e-05	0.000973301	yes
LOC_Os07g48870	LOC_Os07g48870	LOC_Os07g48870	Chr7:29242087-29243628	AA_0	AA_50	OK	1.53617	4.31201	1.48902	2.02863	0.0054	0.0350011	yes
LOC_Os03g03560	LOC_Os03g03560	LOC_Os03g03560	Chr3:1551425-1559153	AA_0	AA_50	OK	3.95074	11.0877	1.48876	2.91457	0.0001	0.0017397	yes
LOC_Os01g58420	LOC_Os01g58420	LOC_Os01g58420	Chr1:33766978-33768085	AA_0	AA_50	OK	45.1863	126.745	1.48797	3.17621	5e-05	0.000973301	yes
LOC_Os06g24070	LOC_Os06g24070	LOC_Os06g24070	Chr6:14078257-14082303	AA_0	AA_50	OK	63.237	177.142	1.48606	2.93982	0.0002	0.00309056	yes
LOC_Os08g39370	LOC_Os08g39370	LOC_Os08g39370	Chr8:24882924-24886350	AA_0	AA_50	OK	19.0414	53.332	1.48586	3.07779	5e-05	0.000973301	yes
LOC_Os10g35770	LOC_Os10g35770	LOC_Os10g35770	Chr10:19129875-19133641	AA_0	AA_50	OK	63.8415	178.672	1.48475	2.34511	0.0016	0.0148633	yes
LOC_Os01g61990	LOC_Os01g61990	LOC_Os01g61990	Chr1:35884768-35889014	AA_0	AA_50	OK	10.2357	28.6413	1.48448	3.10844	5e-05	0.000973301	yes
LOC_Os04g44950	LOC_Os04g44950	LOC_Os04g44950	Chr4:26590611-26592402	AA_0	AA_50	OK	7.99899	22.3668	1.48347	2.73959	0.0003	0.00419651	yes
LOC_Os02g18180	LOC_Os02g18180	LOC_Os02g18180	Chr2:10552428-10558888	AA_0	AA_50	OK	2.76898	7.74245	1.48344	2.68187	0.0006	0.00713594	yes
LOC_Os10g32680	LOC_Os10g32680	LOC_Os10g32680	Chr10:17112002-17115452	AA_0	AA_50	OK	71.3454	199.324	1.48222	2.98914	5e-05	0.000973301	yes
LOC_Os03g19940	LOC_Os03g19940	LOC_Os03g19940	Chr3:11217856-11218517	AA_0	AA_50	OK	8.35529	23.3193	1.48076	2.26674	0.0028	0.0221096	yes
LOC_Os08g28710	LOC_Os08g28710	LOC_Os08g28710	Chr8:17558061-17560192	AA_0	AA_50	OK	3.10271	8.65307	1.47968	2.53716	0.0008	0.00895256	yes
LOC_Os02g19770	LOC_Os02g19770	LOC_Os02g19770	Chr2:11568247-11569114	AA_0	AA_50	OK	22.0629	61.4945	1.47884	2.93848	5e-05	0.000973301	yes
LOC_Os09g30474	LOC_Os09g30474	LOC_Os09g30474	Chr9:18569418-18574041	AA_0	AA_50	OK	4.60733	12.8394	1.47857	2.7583	0.0004	0.00524183	yes
LOC_Os02g39790	LOC_Os02g39790	LOC_Os02g39790	Chr2:24045243-24049190	AA_0	AA_50	OK	72.1439	200.873	1.47734	2.69343	0.00025	0.00363444	yes
LOC_Os07g49200	LOC_Os07g49200	LOC_Os07g49200	Chr7:29458302-29459301	AA_0	AA_50	OK	4.42428	12.3003	1.47518	2.20036	0.00265	0.0212459	yes
LOC_Os03g47754	LOC_Os03g47754	LOC_Os03g47754	Chr3:27088826-27098348	AA_0	AA_50	OK	4.04237	11.2375	1.47504	2.98195	5e-05	0.000973301	yes
LOC_Os01g72460	LOC_Os01g72460	LOC_Os01g72460	Chr1:42018058-42019514	AA_0	AA_50	OK	5.84723	16.2443	1.47411	2.27212	0.0035	0.0260874	yes
LOC_Os06g13180	LOC_Os06g13180	LOC_Os06g13180	Chr6:7224941-7226417	AA_0	AA_50	OK	3.01084	8.36414	1.47405	2.3058	0.00195	0.0171105	yes
LOC_Os03g41330	LOC_Os03g41330	LOC_Os03g41330	Chr3:22976954-22979936	AA_0	AA_50	OK	6.44999	17.9148	1.47379	2.48703	0.0012	0.0119701	yes
LOC_Os02g28980	LOC_Os02g28980	LOC_Os02g28980	Chr2:17156429-17160895	AA_0	AA_50	OK	30.4708	84.6129	1.47345	2.78641	5e-05	0.000973301	yes
LOC_Os11g45710	LOC_Os11g45710	LOC_Os11g45710	Chr11:27648701-27655231	AA_0	AA_50	OK	8.42565	23.3834	1.47263	3.05255	5e-05	0.000973301	yes
LOC_Os01g21160	LOC_Os01g21160	LOC_Os01g21160	Chr1:11804110-11809061	AA_0	AA_50	OK	24.6307	68.2943	1.47131	3.11292	5e-05	0.000973301	yes
LOC_Os05g19970	LOC_Os05g19970	LOC_Os05g19970	Chr5:11660555-11666381	AA_0	AA_50	OK	14.0624	38.9644	1.47031	3.19826	5e-05	0.000973301	yes
LOC_Os03g13520	LOC_Os03g13520	LOC_Os03g13520	Chr3:7305254-7308501	AA_0	AA_50	OK	3.05309	8.45587	1.46968	2.48525	0.0006	0.00713594	yes
LOC_Os02g35820	LOC_Os02g35820	LOC_Os02g35820	Chr2:21518766-21523578	AA_0	AA_50	OK	2.36273	6.54033	1.46891	2.89845	5e-05	0.000973301	yes
LOC_Os09g32040	LOC_Os09g32040	LOC_Os09g32040	Chr9:19121825-19125032	AA_0	AA_50	OK	12.0249	33.2854	1.46886	3.12865	5e-05	0.000973301	yes
LOC_Os01g18744	LOC_Os01g18744	LOC_Os01g18744	Chr1:10561327-10565325	AA_0	AA_50	OK	12.3424	34.1345	1.46761	2.99742	5e-05	0.000973301	yes
LOC_Os02g17292	LOC_Os02g17292	LOC_Os02g17292	Chr2:9912535-9919784	AA_0	AA_50	OK	8.39494	23.2155	1.4675	2.86833	5e-05	0.000973301	yes
LOC_Os05g43040	LOC_Os05g43040	LOC_Os05g43040	Chr5:24997323-24999598	AA_0	AA_50	OK	16.6157	45.9441	1.46733	2.98542	5e-05	0.000973301	yes
LOC_Os05g23140	LOC_Os05g23140	LOC_Os05g23140	Chr5:13192486-13199560	AA_0	AA_50	OK	2.78488	7.69495	1.4663	2.02295	0.00735	0.043248	yes
LOC_Os08g31940	LOC_Os08g31940	LOC_Os08g31940	Chr8:19804131-19808804	AA_0	AA_50	OK	9.01421	24.892	1.46541	2.91362	0.0002	0.00309056	yes
LOC_Os07g28820	LOC_Os07g28820	LOC_Os07g28820	Chr7:16870467-16875355	AA_0	AA_50	OK	12.7303	35.1484	1.46519	3.20519	5e-05	0.000973301	yes
LOC_Os06g51084	LOC_Os06g51084	LOC_Os06g51084	Chr6:30897375-30905815	AA_0	AA_50	OK	35.1431	97.0214	1.46506	2.82099	0.00015	0.0024501	yes
LOC_Os01g08090	LOC_Os01g08090	LOC_Os01g08090	Chr1:3917917-3920458	AA_0	AA_50	OK	6.37981	17.61	1.46481	2.76589	0.00015	0.0024501	yes
LOC_Os01g05960	LOC_Os01g05960	LOC_Os01g05960	Chr1:2839933-2843514	AA_0	AA_50	OK	1.1708	3.22944	1.46379	2.33038	0.00145	0.0137459	yes
LOC_Os01g73960	LOC_Os01g73960	LOC_Os01g73960	Chr1:42845756-42848151	AA_0	AA_50	OK	45.1227	124.457	1.46372	3.05093	5e-05	0.000973301	yes
LOC_Os04g31610	LOC_Os04g31610	LOC_Os04g31610	Chr4:18905454-18907157	AA_0	AA_50	OK	5.73542	15.8166	1.46347	2.62721	0.00025	0.00363444	yes
LOC_Os06g46340	LOC_Os06g46340	LOC_Os06g46340	Chr6:28100800-28106083	AA_0	AA_50	OK	35.4725	97.7557	1.46248	2.92044	5e-05	0.000973301	yes
LOC_Os08g04630	LOC_Os08g04630	LOC_Os08g04630	Chr8:2309718-2315261	AA_0	AA_50	OK	7.6014	20.9384	1.46181	2.99853	5e-05	0.000973301	yes
LOC_Os01g11250	LOC_Os01g11250	LOC_Os01g11250	Chr1:6017741-6022156	AA_0	AA_50	OK	0.958424	2.63799	1.4607	2.00984	0.0054	0.0350011	yes
LOC_Os04g13210	LOC_Os04g13210	LOC_Os04g13210	Chr4:7301572-7312295	AA_0	AA_50	OK	2.7876	7.66967	1.46014	2.83744	0.00025	0.00363444	yes
LOC_Os03g11420	LOC_Os03g11420	LOC_Os03g11420	Chr3:5876243-5883304	AA_0	AA_50	OK	10.9599	30.1194	1.45846	3.02586	5e-05	0.000973301	yes
LOC_Os04g44510	LOC_Os04g44510	LOC_Os04g44510	Chr4:26347310-26348503	AA_0	AA_50	OK	15.4576	42.4098	1.45608	2.90475	0.00025	0.00363444	yes
LOC_Os05g49900	LOC_Os05g49900	LOC_Os05g49900	Chr5:28625169-28627550	AA_0	AA_50	OK	3.67823	10.0859	1.45526	2.63354	0.0004	0.00524183	yes
LOC_Os11g12530	LOC_Os11g12530	LOC_Os11g12530	Chr11:7011434-7018706	AA_0	AA_50	OK	6.11393	16.7639	1.45519	3.06658	5e-05	0.000973301	yes
LOC_Os02g51080	LOC_Os02g51080	LOC_Os02g51080	Chr2:31246224-31248818	AA_0	AA_50	OK	208.15	570.06	1.45349	2.17847	0.00195	0.0171105	yes
LOC_Os02g38392	LOC_Os02g38392	LOC_Os02g38392	Chr2:23211631-23220032	AA_0	AA_50	OK	2.47763	6.78423	1.45323	2.45598	0.0008	0.00895256	yes
LOC_Os11g47500	LOC_Os11g47500	LOC_Os11g47500	Chr11:28723112-28724027	AA_0	AA_50	OK	32.4838	88.9379	1.45308	2.93328	5e-05	0.000973301	yes
LOC_Os03g58910	LOC_Os03g58910	LOC_Os03g58910	Chr3:33530428-33544574	AA_0	AA_50	OK	3.85509	10.5345	1.45028	3.14379	5e-05	0.000973301	yes
LOC_Os01g16200	LOC_Os01g16200	LOC_Os01g16200	Chr1:9171627-9172899	AA_0	AA_50	OK	2.75764	7.53424	1.45003	2.174	0.00335	0.0252036	yes
LOC_Os08g38220	LOC_Os08g38220	LOC_Os08g38220	Chr8:24232675-24233972	AA_0	AA_50	OK	30.0737	82.1233	1.44929	3.0825	0.0001	0.0017397	yes
LOC_Os02g47090	LOC_Os02g47090	LOC_Os02g47090	Chr2:28749596-28753097	AA_0	AA_50	OK	1.58492	4.32698	1.44895	2.18454	0.00255	0.0206924	yes
LOC_Os02g08018	LOC_Os02g08018	LOC_Os02g08018	Chr2:4203440-4208370	AA_0	AA_50	OK	4.2898	11.7099	1.44875	2.21058	0.0042	0.0294784	yes
LOC_Os12g32760	LOC_Os12g32760	LOC_Os12g32760	Chr12:19788308-19791483	AA_0	AA_50	OK	7.46015	20.3632	1.44869	2.79302	0.0003	0.00419651	yes
LOC_Os07g04220	LOC_Os07g04220	LOC_Os07g04220	Chr7:1851398-1856199	AA_0	AA_50	OK	3.2661	8.91107	1.44803	2.70425	0.00045	0.00574987	yes
LOC_Os11g29870	LOC_Os11g29870	LOC_Os11g29870	Chr11:17352084-17355820	AA_0	AA_50	OK	10.3724	28.2795	1.447	2.80062	0.0003	0.00419651	yes
LOC_Os03g02530	LOC_Os03g02530	LOC_Os03g02530	Chr3:932237-934776	AA_0	AA_50	OK	10.5779	28.8385	1.44694	2.84066	0.00025	0.00363444	yes
LOC_Os01g45900	LOC_Os01g45900	LOC_Os01g45900	Chr1:26075029-26077134	AA_0	AA_50	OK	6.41052	17.4729	1.4466	2.82917	0.0001	0.0017397	yes
LOC_Os09g29660	LOC_Os09g29660	LOC_Os09g29660	Chr9:18034120-18039233	AA_0	AA_50	OK	13.5422	36.9029	1.44627	3.0747	0.00015	0.0024501	yes
LOC_Os12g25090	LOC_Os12g25090	LOC_Os12g25090	Chr12:14411271-14412023	AA_0	AA_50	OK	42.8021	116.62	1.44606	2.78158	0.0002	0.00309056	yes
LOC_Os04g46894	LOC_Os04g46894	LOC_Os04g46894	Chr4:27799653-27815440	AA_0	AA_50	OK	9.43948	25.7005	1.44502	3.08754	5e-05	0.000973301	yes
LOC_Os02g43912	LOC_Os02g43912	LOC_Os02g43912	Chr2:26507821-26509994	AA_0	AA_50	OK	3.22926	8.79139	1.44489	1.99121	0.00635	0.0392551	yes
LOC_Os06g43120	LOC_Os06g43120	LOC_Os06g43120	Chr6:25918411-25926334	AA_0	AA_50	OK	9.11992	24.8226	1.44456	3.10002	5e-05	0.000973301	yes
LOC_Os12g03594	LOC_Os12g03594	LOC_Os12g03594	Chr12:1436995-1445090	AA_0	AA_50	OK	1.69411	4.60835	1.44372	2.36786	0.0016	0.0148633	yes
LOC_Os11g10310	LOC_Os11g10310	LOC_Os11g10310	Chr11:5590631-5603077	AA_0	AA_50	OK	1.01394	2.75643	1.44283	2.19774	0.00365	0.0267578	yes
LOC_Os05g07420	LOC_Os05g07420	LOC_Os05g07420	Chr5:3956456-3959190	AA_0	AA_50	OK	2.04087	5.54685	1.44249	2.46121	0.0008	0.00895256	yes
LOC_Os03g49720	LOC_Os03g49720	LOC_Os03g49720	Chr3:28304984-28307930	AA_0	AA_50	OK	28.2546	76.7746	1.44214	2.91444	5e-05	0.000973301	yes
LOC_Os06g14030	LOC_Os06g14030	LOC_Os06g14030	Chr6:7799072-7806571	AA_0	AA_50	OK	1.87805	5.09907	1.441	2.4655	0.0009	0.00971903	yes
LOC_Os03g29410	LOC_Os03g29410	LOC_Os03g29410	Chr3:16749299-16754225	AA_0	AA_50	OK	3.31968	9.01138	1.4407	2.44383	0.00125	0.0123461	yes
LOC_Os02g32580	LOC_Os02g32580	LOC_Os02g32580	Chr2:19303395-19304621	AA_0	AA_50	OK	26.781	72.6944	1.44063	2.94101	5e-05	0.000973301	yes
LOC_Os09g39770	LOC_Os09g39770	LOC_Os09g39770	Chr9:22804667-22807049	AA_0	AA_50	OK	43.5217	118.129	1.44056	3.08763	5e-05	0.000973301	yes
LOC_Os01g02020	LOC_Os01g02020	LOC_Os01g02020	Chr1:549107-553287	AA_0	AA_50	OK	14.618	39.6622	1.44002	3.07774	5e-05	0.000973301	yes
LOC_Os08g23210	LOC_Os08g23210	LOC_Os08g23210	Chr8:14016433-14017518	AA_0	AA_50	OK	2.51999	6.83425	1.43936	2.00458	0.0073	0.0431013	yes
LOC_Os12g16220	LOC_Os12g16220	LOC_Os12g16220	Chr12:9278184-9283542	AA_0	AA_50	OK	14.0638	38.1336	1.43908	2.88144	5e-05	0.000973301	yes
LOC_Os04g52810	LOC_Os04g52810	LOC_Os04g52810	Chr4:31439594-31443397	AA_0	AA_50	OK	3.80498	10.3167	1.43902	2.49519	0.0008	0.00895256	yes
LOC_Os07g38170	LOC_Os07g38170	LOC_Os07g38170	Chr7:22889233-22890939	AA_0	AA_50	OK	62.2429	168.568	1.43735	2.82849	5e-05	0.000973301	yes
LOC_Os02g43430	LOC_Os02g43430	LOC_Os02g43430	Chr2:26208968-26213007	AA_0	AA_50	OK	2.74147	7.42122	1.43671	2.45579	0.0015	0.0141142	yes
LOC_Os01g50616	LOC_Os01g50616	LOC_Os01g50616	Chr1:29066656-29072196	AA_0	AA_50	OK	2.87667	7.78569	1.43642	2.54698	0.0004	0.00524183	yes
LOC_Os01g56070	LOC_Os01g56070	LOC_Os01g56070	Chr1:32276549-32278226	AA_0	AA_50	OK	8.04722	21.7775	1.43628	2.70495	0.00025	0.00363444	yes
LOC_Os04g37500	LOC_Os04g37500	LOC_Os04g37500	Chr4:22330187-22332565	AA_0	AA_50	OK	6.33553	17.1366	1.43554	2.80849	5e-05	0.000973301	yes
LOC_Os06g46900	LOC_Os06g46900	LOC_Os06g46900	Chr6:28463763-28466297	AA_0	AA_50	OK	11.946	32.2985	1.43494	2.59226	0.001	0.0104791	yes
LOC_Os02g58554	LOC_Os02g58554	LOC_Os02g58554	Chr2:35790046-35797691	AA_0	AA_50	OK	14.7342	39.8157	1.43417	3.08372	5e-05	0.000973301	yes
LOC_Os02g50799	LOC_Os02g50799	LOC_Os02g50799	Chr2:31023240-31033605	AA_0	AA_50	OK	11.7318	31.6519	1.43187	3.10381	5e-05	0.000973301	yes
LOC_Os09g21802	LOC_Os09g21802	LOC_Os09g21802	Chr9:13209613-13211693	AA_0	AA_50	OK	2.9467	7.94956	1.43177	2.40821	0.00105	0.0108705	yes
LOC_Os04g37700	LOC_Os04g37700	LOC_Os04g37700	Chr4:22425446-22426575	AA_0	AA_50	OK	3.92847	10.5939	1.43119	2.15137	0.0038	0.0275054	yes
LOC_Os05g15530	LOC_Os05g15530	LOC_Os05g15530	Chr5:8785447-8787593	AA_0	AA_50	OK	1.93919	5.22806	1.43082	1.98344	0.00755	0.0440585	yes
LOC_Os01g09570	LOC_Os01g09570	LOC_Os01g09570	Chr1:4905500-4909514	AA_0	AA_50	OK	27.9352	75.2873	1.43032	3.08065	5e-05	0.000973301	yes
LOC_Os03g10210	LOC_Os03g10210	LOC_Os03g10210	Chr3:5180654-5182185	AA_0	AA_50	OK	12.9294	34.7831	1.42774	2.85275	0.0001	0.0017397	yes
LOC_Os11g38580	LOC_Os11g38580	LOC_Os11g38580	Chr11:22862446-22867268	AA_0	AA_50	OK	1.59317	4.28569	1.42763	2.40187	0.0017	0.0154991	yes
LOC_Os02g57800	LOC_Os02g57800	LOC_Os02g57800	Chr2:35400294-35403096	AA_0	AA_50	OK	2.43053	6.52671	1.42508	2.53248	0.00135	0.0130761	yes
LOC_Os02g38920	LOC_Os02g38920	LOC_Os02g38920	Chr2:23527517-23530251	AA_0	AA_50	OK	70.0884	188.128	1.42447	3.06617	0.0001	0.0017397	yes
LOC_Os12g01520	LOC_Os12g01520	LOC_Os12g01520	Chr12:312932-318602	AA_0	AA_50	OK	4.52373	12.1323	1.42327	2.84912	0.0001	0.0017397	yes
LOC_Os10g43060	LOC_Os10g43060	LOC_Os10g43060	Chr10:23192341-23195088	AA_0	AA_50	OK	13.5296	36.275	1.42285	2.96444	5e-05	0.000973301	yes
LOC_Os11g07230	LOC_Os11g07230	LOC_Os11g07230	Chr11:3633302-3638663	AA_0	AA_50	OK	8.28059	22.1764	1.42122	3.05175	5e-05	0.000973301	yes
LOC_Os03g01930	LOC_Os03g01930	LOC_Os03g01930	Chr3:571683-574066	AA_0	AA_50	OK	4.28992	11.4816	1.4203	2.61502	0.0005	0.00625585	yes
LOC_Os01g33784	LOC_Os01g33784	LOC_Os01g33784	Chr1:18595125-18597589	AA_0	AA_50	OK	8.42872	22.5562	1.42014	2.75017	0.00025	0.00363444	yes
LOC_Os04g48750	LOC_Os04g48750	LOC_Os04g48750	Chr4:29071817-29076273	AA_0	AA_50	OK	15.2552	40.7947	1.41908	2.87747	0.00015	0.0024501	yes
LOC_Os06g47550	LOC_Os06g47550	LOC_Os06g47550	Chr6:28789014-28797545	AA_0	AA_50	OK	10.8407	28.9673	1.41797	3.06502	5e-05	0.000973301	yes
LOC_Os12g14699	LOC_Os12g14699	LOC_Os12g14699	Chr12:8407894-8417654	AA_0	AA_50	OK	1.16991	3.12532	1.41761	2.02047	0.00525	0.0343154	yes
LOC_Os07g10050	LOC_Os07g10050	LOC_Os07g10050	Chr7:5369821-5375525	AA_0	AA_50	OK	0.72163	1.92777	1.4176	2.25687	0.0023	0.0192346	yes
LOC_Os01g58194	LOC_Os01g58194	LOC_Os01g58194	Chr1:33641953-33650995	AA_0	AA_50	OK	2.87441	7.66411	1.41485	2.27158	0.0021	0.018045	yes
LOC_Os08g41000	LOC_Os08g41000	LOC_Os08g41000	Chr8:25934448-25936192	AA_0	AA_50	OK	3.33897	8.89286	1.41324	2.29774	0.0023	0.0192346	yes
LOC_Os05g27730	LOC_Os05g27730	LOC_Os05g27730	Chr5:16150265-16152747	AA_0	AA_50	OK	107.078	285.152	1.41308	2.59679	0.00085	0.00932133	yes
LOC_Os05g50580	LOC_Os05g50580	LOC_Os05g50580	Chr5:29000106-29002044	AA_0	AA_50	OK	1.60023	4.25796	1.41188	2.06159	0.00405	0.0287188	yes
LOC_Os09g25770	LOC_Os09g25770	LOC_Os09g25770	Chr9:15447548-15450012	AA_0	AA_50	OK	3.80882	10.1238	1.41034	2.33622	0.0012	0.0119701	yes
LOC_Os01g63480	LOC_Os01g63480	LOC_Os01g63480	Chr1:36794889-36797406	AA_0	AA_50	OK	2.31659	6.15406	1.40954	2.38589	0.0013	0.0127353	yes
LOC_Os07g23494	LOC_Os07g23494	LOC_Os07g23494	Chr7:13276213-13283664	AA_0	AA_50	OK	1.51342	4.01905	1.40904	2.24346	0.00265	0.0212459	yes
LOC_Os11g24510	LOC_Os11g24510	LOC_Os11g24510	Chr11:13971644-13979649	AA_0	AA_50	OK	30.8216	81.6965	1.40633	2.9914	5e-05	0.000973301	yes
LOC_Os12g01530	LOC_Os12g01530	LOC_Os12g01530	Chr12:320213-323923	AA_0	AA_50	OK	67.2253	178.176	1.40622	2.83977	5e-05	0.000973301	yes
LOC_Os09g31478	LOC_Os09g31478	LOC_Os09g31478	Chr9:18978135-18983481	AA_0	AA_50	OK	18.5471	49.1387	1.40567	2.85482	0.00015	0.0024501	yes
LOC_Os03g37490	LOC_Os03g37490	LOC_Os03g37490	Chr3:20793052-20799805	AA_0	AA_50	OK	6.60163	17.4878	1.40546	2.80364	0.00035	0.00475494	yes
LOC_Os02g09960	LOC_Os02g09960	LOC_Os02g09960	Chr2:5179752-5182124	AA_0	AA_50	OK	9.18891	24.3309	1.40483	2.9512	5e-05	0.000973301	yes
LOC_Os01g15640	LOC_Os01g15640	LOC_Os01g15640	Chr1:8792645-8797363	AA_0	AA_50	OK	22.7264	60.1248	1.40359	3.06804	5e-05	0.000973301	yes
LOC_Os04g50950	LOC_Os04g50950	LOC_Os04g50950	Chr4:30161451-30165517	AA_0	AA_50	OK	1.37903	3.64751	1.40326	2.08162	0.00435	0.0301617	yes
LOC_Os06g35140	LOC_Os06g35140	LOC_Os06g35140	Chr6:20454249-20457005	AA_0	AA_50	OK	2.58862	6.84682	1.40325	2.3548	0.00175	0.0158289	yes
LOC_Os02g52560	LOC_Os02g52560	LOC_Os02g52560	Chr2:32164509-32167819	AA_0	AA_50	OK	19.3574	51.1888	1.40294	3.06034	0.0001	0.0017397	yes
LOC_Os07g44950	LOC_Os07g44950	LOC_Os07g44950	Chr7:26809795-26813252	AA_0	AA_50	OK	12.2635	32.4029	1.40175	2.89246	5e-05	0.000973301	yes
LOC_Os12g08830	LOC_Os12g08830	LOC_Os12g08830	Chr12:4551090-4558043	AA_0	AA_50	OK	18.6574	49.2774	1.40118	2.64595	0.00045	0.00574987	yes
LOC_Os03g08170	LOC_Os03g08170	LOC_Os03g08170	Chr3:4173177-4179255	AA_0	AA_50	OK	7.10009	18.7452	1.40061	2.76457	0.0001	0.0017397	yes
LOC_Os07g35580	LOC_Os07g35580	LOC_Os07g35580	Chr7:21295195-21299576	AA_0	AA_50	OK	13.1759	34.7842	1.40053	3.0245	5e-05	0.000973301	yes
LOC_Os05g03590	LOC_Os05g03590	LOC_Os05g03590	Chr5:1521684-1522928	AA_0	AA_50	OK	9.73023	25.6834	1.40029	2.60002	0.00045	0.00574987	yes
LOC_Os01g20930	LOC_Os01g20930	LOC_Os01g20930	Chr1:11688900-11690975	AA_0	AA_50	OK	5.18358	13.6806	1.40011	2.04623	0.0044	0.0304032	yes
LOC_Os01g52980	LOC_Os01g52980	LOC_Os01g52980	Chr1:30453352-30455368	AA_0	AA_50	OK	1.62772	4.29454	1.39966	1.98982	0.0055	0.0355248	yes
LOC_Os03g58010	LOC_Os03g58010	LOC_Os03g58010	Chr3:33034667-33035629	AA_0	AA_50	OK	13.4903	35.5859	1.39938	2.61107	0.0002	0.00309056	yes
LOC_Os02g45670	LOC_Os02g45670	LOC_Os02g45670	Chr2:27776452-27781443	AA_0	AA_50	OK	9.45279	24.93	1.39907	2.83307	5e-05	0.000973301	yes
LOC_Os08g31580	LOC_Os08g31580	LOC_Os08g31580	Chr8:19547320-19549026	AA_0	AA_50	OK	60.0416	158.342	1.39901	2.89861	0.0001	0.0017397	yes
LOC_Os09g35030	LOC_Os09g35030	LOC_Os09g35030	Chr9:20403148-20404332	AA_0	AA_50	OK	9.35571	24.6671	1.39867	2.31294	0.002	0.0174159	yes
LOC_Os08g25380	LOC_Os08g25380	LOC_Os08g25380	Chr8:15431293-15435283	AA_0	AA_50	OK	1.81116	4.76275	1.39488	2.50064	0.0009	0.00971903	yes
LOC_Os01g64120	LOC_Os01g64120	LOC_Os01g64120	Chr1:37241154-37242103	AA_0	AA_50	OK	45.9675	120.795	1.39388	2.98056	5e-05	0.000973301	yes
LOC_Os05g06970	LOC_Os05g06970	LOC_Os05g06970	Chr5:3645869-3648069	AA_0	AA_50	OK	16.1197	42.3542	1.39368	2.74775	0.00035	0.00475494	yes
LOC_Os06g49700	LOC_Os06g49700	LOC_Os06g49700	Chr6:30069647-30073756	AA_0	AA_50	OK	22.8737	60.0808	1.39321	2.76443	5e-05	0.000973301	yes
LOC_Os02g36340	LOC_Os02g36340	LOC_Os02g36340	Chr2:21930616-21935565	AA_0	AA_50	OK	33.2785	87.39	1.39288	2.98964	5e-05	0.000973301	yes
LOC_Os08g09080	LOC_Os08g09080	LOC_Os08g09080	Chr8:5264244-5265389	AA_0	AA_50	OK	12.1155	31.802	1.39226	2.46949	0.001	0.0104791	yes
LOC_Os01g36950	LOC_Os01g36950	LOC_Os01g36950	Chr1:20599313-20602261	AA_0	AA_50	OK	252.115	661.534	1.39173	2.21453	0.0033	0.0249209	yes
LOC_Os01g74040	LOC_Os01g74040	LOC_Os01g74040	Chr1:42884890-42886416	AA_0	AA_50	OK	5.44839	14.2939	1.39149	2.46037	0.00135	0.0130761	yes
LOC_Os04g12010	LOC_Os04g12010	LOC_Os04g12010	Chr4:6593188-6595832	AA_0	AA_50	OK	7.53531	19.7637	1.39111	2.71913	0.0003	0.00419651	yes
LOC_Os05g30280	LOC_Os05g30280	LOC_Os05g30280	Chr5:17547344-17552419	AA_0	AA_50	OK	1.9023	4.98669	1.39034	2.23116	0.00265	0.0212459	yes
LOC_Os02g15930	LOC_Os02g15930	LOC_Os02g15930	Chr2:9021453-9023139	AA_0	AA_50	OK	3.63497	9.52736	1.39013	2.11373	0.0042	0.0294784	yes
LOC_Os01g03390	LOC_Os01g03390	LOC_Os01g03390	Chr1:1365507-1366503	AA_0	AA_50	OK	218.071	571.242	1.3893	2.57727	0.00045	0.00574987	yes
LOC_Os03g52910	LOC_Os03g52910	LOC_Os03g52910	Chr3:30349190-30350951	AA_0	AA_50	OK	10.2274	26.7877	1.38913	2.627	0.00105	0.0108705	yes
LOC_Os01g73000	LOC_Os01g73000	LOC_Os01g73000	Chr1:42350926-42355398	AA_0	AA_50	OK	27.2058	71.2328	1.38862	2.94528	5e-05	0.000973301	yes
LOC_Os03g04110	LOC_Os03g04110	LOC_Os03g04110	Chr3:1878905-1881754	AA_0	AA_50	OK	41.6591	109.006	1.3877	2.92234	0.0001	0.0017397	yes
LOC_Os08g02210	LOC_Os08g02210	LOC_Os08g02210	Chr8:751273-753264	AA_0	AA_50	OK	16.9762	44.4094	1.38735	2.72695	5e-05	0.000973301	yes
LOC_Os11g10290	LOC_Os11g10290	LOC_Os11g10290	Chr11:5586493-5589200	AA_0	AA_50	OK	9.40485	24.5866	1.38639	2.89426	0.0001	0.0017397	yes
LOC_Os01g20880	LOC_Os01g20880	LOC_Os01g20880	Chr1:11655137-11659895	AA_0	AA_50	OK	2.10738	5.50847	1.38621	2.37934	0.00175	0.0158289	yes
LOC_Os11g30760	LOC_Os11g30760	LOC_Os11g30760	Chr11:17911042-17912054	AA_0	AA_50	OK	32.2017	84.1652	1.38609	2.82732	5e-05	0.000973301	yes
LOC_Os07g48820	LOC_Os07g48820	LOC_Os07g48820	Chr7:29213422-29217411	AA_0	AA_50	OK	27.2976	71.3016	1.38516	2.98605	5e-05	0.000973301	yes
LOC_Os01g05650	LOC_Os01g05650	LOC_Os01g05650	Chr1:2693133-2695085	AA_0	AA_50	OK	156.621	409.039	1.38496	2.88467	0.0001	0.0017397	yes
LOC_Os08g40270	LOC_Os08g40270	LOC_Os08g40270	Chr8:25493504-25496359	AA_0	AA_50	OK	2.96895	7.75262	1.38473	2.39372	0.00175	0.0158289	yes
LOC_Os04g17100	LOC_Os04g17100	LOC_Os04g17100	Chr4:9367934-9369158	AA_0	AA_50	OK	38.8919	101.485	1.38373	2.92886	0.0001	0.0017397	yes
LOC_Os04g03920	LOC_Os04g03920	LOC_Os04g03920	Chr4:1791387-1792971	AA_0	AA_50	OK	2.02108	5.27333	1.38358	2.00879	0.0065	0.0397433	yes
LOC_Os01g37470	LOC_Os01g37470	LOC_Os01g37470	Chr1:20938331-20941357	AA_0	AA_50	OK	8.96921	23.3992	1.38341	2.89738	5e-05	0.000973301	yes
LOC_Os05g34220	LOC_Os05g34220	LOC_Os05g34220	Chr5:20258660-20262474	AA_0	AA_50	OK	5.91461	15.4149	1.38197	2.90429	5e-05	0.000973301	yes
LOC_Os02g03410	LOC_Os02g03410	LOC_Os02g03410	Chr2:1387872-1394417	AA_0	AA_50	OK	27.2668	71.0094	1.38086	2.97249	5e-05	0.000973301	yes
LOC_Os06g48810	LOC_Os06g48810	LOC_Os06g48810	Chr6:29538933-29541219	AA_0	AA_50	OK	11.7238	30.5268	1.38064	2.69332	0.0003	0.00419651	yes
LOC_Os05g47750	LOC_Os05g47750	LOC_Os05g47750	Chr5:27353476-27357619	AA_0	AA_50	OK	2.56035	6.66274	1.37977	2.04061	0.00565	0.0363473	yes
LOC_Os02g06430	LOC_Os02g06430	LOC_Os02g06430	Chr2:3212391-3216645	AA_0	AA_50	OK	14.8317	38.5953	1.37974	3.01181	5e-05	0.000973301	yes
LOC_Os02g47650	LOC_Os02g47650	LOC_Os02g47650	Chr2:29113547-29115698	AA_0	AA_50	OK	23.0926	60.0763	1.37937	2.35165	0.00195	0.0171105	yes
LOC_Os05g35290	LOC_Os05g35290	LOC_Os05g35290	Chr5:20953409-20955923	AA_0	AA_50	OK	29.6192	77.0271	1.37883	2.95019	5e-05	0.000973301	yes
LOC_Os06g19370	LOC_Os06g19370	LOC_Os06g19370	Chr6:11022310-11027884	AA_0	AA_50	OK	9.24676	24.0418	1.37853	2.98849	5e-05	0.000973301	yes
LOC_Os02g43340	LOC_Os02g43340	LOC_Os02g43340	Chr2:26146593-26151390	AA_0	AA_50	OK	3.54276	9.20983	1.3783	2.20232	0.00325	0.0246361	yes
LOC_Os06g03860	LOC_Os06g03860	LOC_Os06g03860	Chr6:1554860-1561163	AA_0	AA_50	OK	8.04041	20.8912	1.37756	2.86569	0.0001	0.0017397	yes
LOC_Os03g19310	LOC_Os03g19310	LOC_Os03g19310	Chr3:10854010-10855742	AA_0	AA_50	OK	9.91361	25.7431	1.3767	2.78044	0.00015	0.0024501	yes
LOC_Os08g06130	LOC_Os08g06130	LOC_Os08g06130	Chr8:3382470-3387009	AA_0	AA_50	OK	6.25586	16.2288	1.37528	2.78697	0.0002	0.00309056	yes
LOC_Os07g40630	LOC_Os07g40630	LOC_Os07g40630	Chr7:24347896-24351927	AA_0	AA_50	OK	7.6974	19.957	1.37445	2.94394	5e-05	0.000973301	yes
LOC_Os07g46420	LOC_Os07g46420	LOC_Os07g46420	Chr7:27699931-27701407	AA_0	AA_50	OK	4.23655	10.9836	1.37439	2.18593	0.00435	0.0301617	yes
LOC_Os04g43800	LOC_Os04g43800	LOC_Os04g43800	Chr4:25926987-25929732	AA_0	AA_50	OK	5.99846	15.5449	1.37378	2.6663	0.00015	0.0024501	yes
LOC_Os03g02514	LOC_Os03g02514	LOC_Os03g02514	Chr3:922683-928190	AA_0	AA_50	OK	24.9873	64.5838	1.36998	2.95683	5e-05	0.000973301	yes
LOC_Os03g52794	LOC_Os03g52794	LOC_Os03g52794	Chr3:30262475-30280513	AA_0	AA_50	OK	4.95959	12.8008	1.36794	2.95901	5e-05	0.000973301	yes
LOC_Os09g39440	LOC_Os09g39440	LOC_Os09g39440	Chr9:22677559-22680376	AA_0	AA_50	OK	6.06571	15.6537	1.36775	2.4913	0.00085	0.00932133	yes
LOC_Os03g43880	LOC_Os03g43880	LOC_Os03g43880	Chr3:24616321-24617923	AA_0	AA_50	OK	5.64574	14.5687	1.36763	2.46909	0.00105	0.0108705	yes
LOC_Os02g54820	LOC_Os02g54820	LOC_Os02g54820	Chr2:33569262-33574120	AA_0	AA_50	OK	34.0057	87.7205	1.36714	2.80669	0.00025	0.00363444	yes
LOC_Os04g43990	LOC_Os04g43990	LOC_Os04g43990	Chr4:26074681-26075869	AA_0	AA_50	OK	22.8903	59.001	1.36601	2.87511	0.0001	0.0017397	yes
LOC_Os02g03710	LOC_Os02g03710	LOC_Os02g03710	Chr2:1558478-1559143	AA_0	AA_50	OK	8.85487	22.805	1.36481	2.04518	0.00595	0.0375445	yes
LOC_Os04g51460	LOC_Os04g51460	LOC_Os04g51460	Chr4:30482081-30483492	AA_0	AA_50	OK	15.6588	40.3205	1.36454	2.68505	0.00025	0.00363444	yes
LOC_Os03g57690	LOC_Os03g57690	LOC_Os03g57690	Chr3:32879565-32886266	AA_0	AA_50	OK	48.6914	125.356	1.3643	2.53396	0.0004	0.00524183	yes
LOC_Os11g08670	LOC_Os11g08670	LOC_Os11g08670	Chr11:4625069-4631252	AA_0	AA_50	OK	16.5399	42.5821	1.3643	2.94763	5e-05	0.000973301	yes
LOC_Os01g61400	LOC_Os01g61400	LOC_Os01g61400	Chr1:35505447-35508543	AA_0	AA_50	OK	30.2062	77.7062	1.36318	2.94246	5e-05	0.000973301	yes
LOC_Os11g36000	LOC_Os11g36000	LOC_Os11g36000	Chr11:21156775-21159062	AA_0	AA_50	OK	1.7378	4.47038	1.36314	2.054	0.0064	0.0393821	yes
LOC_Os03g18070	LOC_Os03g18070	LOC_Os03g18070	Chr3:10080247-10083451	AA_0	AA_50	OK	25.9556	66.7654	1.36305	2.86735	5e-05	0.000973301	yes
LOC_Os04g45970	LOC_Os04g45970	LOC_Os04g45970	Chr4:27233359-27238105	AA_0	AA_50	OK	30.1815	77.6238	1.36283	2.68365	0.0002	0.00309056	yes
LOC_Os08g01920	LOC_Os08g01920	LOC_Os08g01920	Chr8:561000-571313	AA_0	AA_50	OK	7.59307	19.5285	1.36283	2.89186	5e-05	0.000973301	yes
LOC_Os09g23150	LOC_Os09g23150	LOC_Os09g23150	Chr9:13695146-13699846	AA_0	AA_50	OK	3.37616	8.68115	1.3625	2.29398	0.0021	0.018045	yes
LOC_Os10g38060	LOC_Os10g38060	LOC_Os10g38060	Chr10:20377030-20386096	AA_0	AA_50	OK	5.77549	14.8457	1.36203	2.66408	0.0003	0.00419651	yes
LOC_Os05g04550	LOC_Os05g04550	LOC_Os05g04550	Chr5:2113593-2117305	AA_0	AA_50	OK	9.3816	24.1084	1.36163	2.78541	0.00035	0.00475494	yes
LOC_Os09g27670	LOC_Os09g27670	LOC_Os09g27670	Chr9:16846524-16847608	AA_0	AA_50	OK	3.16165	8.12152	1.36107	1.94846	0.0089	0.0496946	yes
LOC_Os06g43090	LOC_Os06g43090	LOC_Os06g43090	Chr6:25899441-25900817	AA_0	AA_50	OK	42.8573	110.087	1.36102	2.88707	0.00015	0.0024501	yes
LOC_Os11g15340	LOC_Os11g15340	LOC_Os11g15340	Chr11:8677313-8679074	AA_0	AA_50	OK	14.9706	38.3933	1.35872	2.74065	0.0002	0.00309056	yes
LOC_Os07g47700	LOC_Os07g47700	LOC_Os07g47700	Chr7:28494714-28498126	AA_0	AA_50	OK	32.4071	83.1027	1.35859	2.93442	0.0001	0.0017397	yes
LOC_Os05g31056	LOC_Os05g31056	LOC_Os05g31056	Chr5:18045475-18048734	AA_0	AA_50	OK	6.68023	17.1161	1.35738	2.78558	0.00025	0.00363444	yes
LOC_Os09g24260	LOC_Os09g24260	LOC_Os09g24260	Chr9:14404530-14413663	AA_0	AA_50	OK	12.9823	33.2071	1.35494	2.9485	5e-05	0.000973301	yes
LOC_Os08g02110	LOC_Os08g02110	LOC_Os08g02110	Chr8:697179-698615	AA_0	AA_50	OK	2.27674	5.81807	1.35357	1.95633	0.00645	0.0395482	yes
LOC_Os10g30530	LOC_Os10g30530	LOC_Os10g30530	Chr10:15874146-15876706	AA_0	AA_50	OK	4.0509	10.3515	1.35353	2.5254	0.00055	0.00670705	yes
LOC_Os01g62070	LOC_Os01g62070	LOC_Os01g62070	Chr1:35916733-35921969	AA_0	AA_50	OK	29.0357	74.1835	1.35327	2.96534	5e-05	0.000973301	yes
LOC_Os02g07690	LOC_Os02g07690	LOC_Os02g07690	Chr2:4008990-4010136	AA_0	AA_50	OK	30.9878	79.1554	1.35299	2.91155	5e-05	0.000973301	yes
LOC_Os07g48450	LOC_Os07g48450	LOC_Os07g48450	Chr7:28985796-28988032	AA_0	AA_50	OK	81.4421	207.892	1.35199	2.54659	0.0003	0.00419651	yes
LOC_Os12g36430	LOC_Os12g36430	LOC_Os12g36430	Chr12:22291141-22294802	AA_0	AA_50	OK	0.916225	2.33742	1.35115	1.98507	0.00835	0.0473935	yes
LOC_Os09g18360	LOC_Os09g18360	LOC_Os09g18360	Chr9:11258655-11268043	AA_0	AA_50	OK	1.38185	3.52501	1.35103	2.14962	0.00305	0.0234675	yes
LOC_Os06g42850	LOC_Os06g42850	LOC_Os06g42850	Chr6:25747062-25749944	AA_0	AA_50	OK	4.06616	10.3713	1.35086	2.42233	0.00115	0.0116354	yes
LOC_Os03g01350	LOC_Os03g01350	LOC_Os03g01350	Chr3:262976-266238	AA_0	AA_50	OK	18.7136	47.7291	1.35078	2.91946	0.0001	0.0017397	yes
LOC_Os02g46980	LOC_Os02g46980	LOC_Os02g46980	Chr2:28681680-28683849	AA_0	AA_50	OK	28.0452	71.5134	1.35046	2.60988	0.00045	0.00574987	yes
LOC_Os11g12290	LOC_Os11g12290	LOC_Os11g12290	Chr11:6865801-6867885	AA_0	AA_50	OK	3.05948	7.79126	1.34857	2.26337	0.0026	0.0209568	yes
LOC_Os08g32970	LOC_Os08g32970	LOC_Os08g32970	Chr8:20459697-20461621	AA_0	AA_50	OK	2.45557	6.25211	1.34829	1.93304	0.0083	0.0472211	yes
LOC_Os10g20470	LOC_Os10g20470	LOC_Os10g20470	Chr10:10301574-10304395	AA_0	AA_50	OK	8.41478	21.406	1.34701	2.7035	0.00025	0.00363444	yes
LOC_Os05g44900	LOC_Os05g44900	LOC_Os05g44900	Chr5:26094626-26095922	AA_0	AA_50	OK	7.86493	20.0039	1.34678	2.43884	0.00115	0.0116354	yes
LOC_Os02g20970	LOC_Os02g20970	LOC_Os02g20970	Chr2:12398420-12404925	AA_0	AA_50	OK	5.19155	13.1925	1.34548	2.56913	0.00085	0.00932133	yes
LOC_Os04g06900	LOC_Os04g06900	LOC_Os04g06900	Chr4:3635171-3638048	AA_0	AA_50	OK	1.34455	3.41583	1.34512	1.94213	0.0064	0.0393821	yes
LOC_Os08g02000	LOC_Os08g02000	LOC_Os08g02000	Chr8:636701-643713	AA_0	AA_50	OK	0.719542	1.8272	1.34448	2.00627	0.0049	0.0328762	yes
LOC_Os01g04540	LOC_Os01g04540	LOC_Os01g04540	Chr1:2023878-2026177	AA_0	AA_50	OK	3.94875	10.0246	1.34407	2.30026	0.00305	0.0234675	yes
LOC_Os09g39260	LOC_Os09g39260	LOC_Os09g39260	Chr9:22561219-22565267	AA_0	AA_50	OK	4.42096	11.209	1.34223	2.32135	0.00175	0.0158289	yes
LOC_Os01g61510	LOC_Os01g61510	LOC_Os01g61510	Chr1:35585864-35588377	AA_0	AA_50	OK	2.38119	6.03539	1.34177	2.10018	0.00315	0.0240524	yes
LOC_Os11g04350	LOC_Os11g04350	LOC_Os11g04350	Chr11:1808128-1809537	AA_0	AA_50	OK	4.66333	11.8163	1.34135	2.28397	0.0023	0.0192346	yes
LOC_Os06g48610	LOC_Os06g48610	LOC_Os06g48610	Chr6:29407743-29412038	AA_0	AA_50	OK	3.36019	8.50596	1.33993	2.57169	0.0006	0.00713594	yes
LOC_Os05g09480	LOC_Os05g09480	LOC_Os05g09480	Chr5:5329580-5331490	AA_0	AA_50	OK	5.61442	14.2076	1.33946	2.36645	0.0013	0.0127353	yes
LOC_Os06g25010	LOC_Os06g25010	LOC_Os06g25010	Chr6:14646976-14648091	AA_0	AA_50	OK	4.51319	11.4188	1.33919	2.11956	0.00355	0.0263376	yes
LOC_Os03g18160	LOC_Os03g18160	LOC_Os03g18160	Chr3:10171788-10174514	AA_0	AA_50	OK	10.3027	26.0646	1.33907	2.64596	0.00025	0.00363444	yes
LOC_Os01g02130	LOC_Os01g02130	LOC_Os01g02130	Chr1:620571-621516	AA_0	AA_50	OK	10.5666	26.7287	1.33888	2.3337	0.0011	0.011291	yes
LOC_Os03g03730	LOC_Os03g03730	LOC_Os03g03730	Chr3:1668200-1669268	AA_0	AA_50	OK	5.56072	14.0647	1.33873	2.01595	0.0062	0.0385457	yes
LOC_Os01g27210	LOC_Os01g27210	LOC_Os01g27210	Chr1:15170344-15171860	AA_0	AA_50	OK	31.1719	78.8273	1.33845	2.79045	5e-05	0.000973301	yes
LOC_Os01g51540	LOC_Os01g51540	LOC_Os01g51540	Chr1:29605118-29606563	AA_0	AA_50	OK	23.8017	60.1843	1.33832	2.86176	5e-05	0.000973301	yes
LOC_Os06g50870	LOC_Os06g50870	LOC_Os06g50870	Chr6:30774113-30776635	AA_0	AA_50	OK	53.0736	134.162	1.33791	2.9298	5e-05	0.000973301	yes
LOC_Os04g48040	LOC_Os04g48040	LOC_Os04g48040	Chr4:28583442-28588279	AA_0	AA_50	OK	1.18772	3.00219	1.33781	2.00907	0.0072	0.0427206	yes
LOC_Os11g44680	LOC_Os11g44680	LOC_Os11g44680	Chr11:27015357-27021347	AA_0	AA_50	OK	5.97176	15.0904	1.33741	2.65272	0.0005	0.00625585	yes
LOC_Os12g37840	LOC_Os12g37840	LOC_Os12g37840	Chr12:23248823-23253345	AA_0	AA_50	OK	16.933	42.7854	1.33728	2.85476	5e-05	0.000973301	yes
LOC_Os01g45880	LOC_Os01g45880	LOC_Os01g45880	Chr1:26060787-26070899	AA_0	AA_50	OK	14.1041	35.6217	1.33665	2.73437	5e-05	0.000973301	yes
LOC_Os05g45080	LOC_Os05g45080	LOC_Os05g45080	Chr5:26192928-26194777	AA_0	AA_50	OK	6.56718	16.5805	1.33614	2.56823	0.00055	0.00670705	yes
LOC_Os12g42850	LOC_Os12g42850	LOC_Os12g42850	Chr12:26618239-26626129	AA_0	AA_50	OK	79.8905	201.697	1.3361	2.34294	0.0004	0.00524183	yes
LOC_Os01g56980	LOC_Os01g56980	LOC_Os01g56980	Chr1:32910261-32925565	AA_0	AA_50	OK	2.3396	5.90495	1.33566	2.41142	0.001	0.0104791	yes
LOC_Os01g64440	LOC_Os01g64440	LOC_Os01g64440	Chr1:37403081-37403883	AA_0	AA_50	OK	5.44182	13.7329	1.33547	1.98845	0.0073	0.0431013	yes
LOC_Os11g47570	LOC_Os11g47570	LOC_Os11g47570	Chr11:28748075-28749262	AA_0	AA_50	OK	8.3384	21.0376	1.33513	2.35228	0.0013	0.0127353	yes
LOC_Os10g37500	LOC_Os10g37500	LOC_Os10g37500	Chr10:20081775-20083719	AA_0	AA_50	OK	4.8161	12.1503	1.33505	2.47019	0.00075	0.00852385	yes
LOC_Os04g45930	LOC_Os04g45930	LOC_Os04g45930	Chr4:27200261-27206973	AA_0	AA_50	OK	17.6816	44.5903	1.33448	2.79892	5e-05	0.000973301	yes
LOC_Os11g07450	LOC_Os11g07450	LOC_Os11g07450	Chr11:3749273-3755201	AA_0	AA_50	OK	9.36146	23.5757	1.33249	2.68011	0.00015	0.0024501	yes
LOC_Os01g53800	LOC_Os01g53800	LOC_Os01g53800	Chr1:30922768-30927426	AA_0	AA_50	OK	5.4463	13.7152	1.33242	2.64321	0.00025	0.00363444	yes
LOC_Os03g37640	LOC_Os03g37640	LOC_Os03g37640	Chr3:20868324-20875717	AA_0	AA_50	OK	24.5675	61.8148	1.3312	2.88256	5e-05	0.000973301	yes
LOC_Os08g09060	LOC_Os08g09060	LOC_Os08g09060	Chr8:5260151-5261299	AA_0	AA_50	OK	15.5932	39.2129	1.33041	2.50785	0.0009	0.00971903	yes
LOC_Os09g29600	LOC_Os09g29600	LOC_Os09g29600	Chr9:18002497-18008036	AA_0	AA_50	OK	6.27125	15.7626	1.32968	2.62153	0.00045	0.00574987	yes
LOC_Os02g22100	LOC_Os02g22100	LOC_Os02g22100	Chr2:13156575-13164110	AA_0	AA_50	OK	17.2956	43.457	1.32918	2.80848	5e-05	0.000973301	yes
LOC_Os02g30320	LOC_Os02g30320	LOC_Os02g30320	Chr2:18058920-18060113	AA_0	AA_50	OK	25.0891	63.0331	1.32905	2.83178	0.0001	0.0017397	yes
LOC_Os02g22160	LOC_Os02g22160	LOC_Os02g22160	Chr2:13200793-13203753	AA_0	AA_50	OK	11.3507	28.5137	1.32888	2.66721	0.00025	0.00363444	yes
LOC_Os05g34540	LOC_Os05g34540	LOC_Os05g34540	Chr5:20477180-20483634	AA_0	AA_50	OK	70.2094	176.368	1.32885	2.68779	0.00025	0.00363444	yes
LOC_Os12g18640	LOC_Os12g18640	LOC_Os12g18640	Chr12:10766537-10769036	AA_0	AA_50	OK	6.67732	16.7655	1.32816	2.69351	5e-05	0.000973301	yes
LOC_Os05g42040	LOC_Os05g42040	LOC_Os05g42040	Chr5:24605714-24607928	AA_0	AA_50	OK	3.73833	9.38195	1.32749	2.42127	0.0007	0.0080777	yes
LOC_Os01g54370	LOC_Os01g54370	LOC_Os01g54370	Chr1:31283685-31288094	AA_0	AA_50	OK	5.11698	12.8286	1.326	2.26033	0.00225	0.0189349	yes
LOC_Os12g42910	LOC_Os12g42910	LOC_Os12g42910	Chr12:26669154-26671200	AA_0	AA_50	OK	4.04735	10.1442	1.3256	2.38198	0.0013	0.0127353	yes
LOC_Os04g43070	LOC_Os04g43070	LOC_Os04g43070	Chr4:25500157-25502633	AA_0	AA_50	OK	25.7505	64.5189	1.32512	2.8563	5e-05	0.000973301	yes
LOC_Os12g06780	LOC_Os12g06780	LOC_Os12g06780	Chr12:3293525-3294677	AA_0	AA_50	OK	4.15597	10.4115	1.32492	2.0801	0.00505	0.0335366	yes
LOC_Os10g28080	LOC_Os10g28080	LOC_Os10g28080	Chr10:14589925-14591220	AA_0	AA_50	OK	74.8422	187.38	1.32405	2.79941	5e-05	0.000973301	yes
LOC_Os09g38390	LOC_Os09g38390	LOC_Os09g38390	Chr9:22098462-22101177	AA_0	AA_50	OK	8.68526	21.7444	1.324	2.77249	0.0002	0.00309056	yes
LOC_Os05g43390	LOC_Os05g43390	LOC_Os05g43390	Chr5:25229674-25233242	AA_0	AA_50	OK	1.65865	4.15244	1.32395	1.99625	0.0067	0.0406255	yes
LOC_Os03g10950	LOC_Os03g10950	LOC_Os03g10950	Chr3:5625732-5627797	AA_0	AA_50	OK	5.29232	13.2465	1.32363	2.40774	0.0011	0.011291	yes
LOC_Os11g02305	LOC_Os11g02305	LOC_Os11g02305	Chr11:654973-661236	AA_0	AA_50	OK	12.5147	31.2925	1.3222	1.99068	0.0073	0.0431013	yes
LOC_Os03g19020	LOC_Os03g19020	LOC_Os03g19020	Chr3:10651191-10655656	AA_0	AA_50	OK	23.4067	58.5134	1.32185	2.66756	0.00035	0.00475494	yes
LOC_Os10g42180	LOC_Os10g42180	LOC_Os10g42180	Chr10:22682271-22685028	AA_0	AA_50	OK	1.90908	4.76979	1.32105	2.08339	0.0041	0.0289624	yes
LOC_Os06g03810	LOC_Os06g03810	LOC_Os06g03810	Chr6:1526535-1527625	AA_0	AA_50	OK	3.54521	8.85756	1.32104	1.97169	0.0074	0.0434678	yes
LOC_Os04g45940	LOC_Os04g45940	LOC_Os04g45940	Chr4:27210156-27211268	AA_0	AA_50	OK	49.7605	124.215	1.31976	2.77784	0.0001	0.0017397	yes
LOC_Os01g25740	LOC_Os01g25740	LOC_Os01g25740	Chr1:14587006-14591754	AA_0	AA_50	OK	2.45142	6.11833	1.31952	2.49305	0.0012	0.0119701	yes
LOC_Os07g39350	LOC_Os07g39350	LOC_Os07g39350	Chr7:23582064-23584548	AA_0	AA_50	OK	41.3672	103.206	1.31896	2.69688	0.00025	0.00363444	yes
LOC_Os02g12120	LOC_Os02g12120	LOC_Os02g12120	Chr2:6299212-6310619	AA_0	AA_50	OK	0.580055	1.44603	1.31783	2.08853	0.0042	0.0294784	yes
LOC_Os08g31410	LOC_Os08g31410	LOC_Os08g31410	Chr8:19427422-19432708	AA_0	AA_50	OK	16.8203	41.9215	1.31749	2.7774	0.00015	0.0024501	yes
LOC_Os04g51160	LOC_Os04g51160	LOC_Os04g51160	Chr4:30291460-30293040	AA_0	AA_50	OK	3.14739	7.84402	1.31744	2.04053	0.00495	0.0330917	yes
LOC_Os02g08150	LOC_Os02g08150	LOC_Os02g08150	Chr2:4315274-4316961	AA_0	AA_50	OK	3.59926	8.96488	1.31658	2.16985	0.00255	0.0206924	yes
LOC_Os12g17160	LOC_Os12g17160	LOC_Os12g17160	Chr12:9821542-9823933	AA_0	AA_50	OK	2.13768	5.32389	1.31644	2.07867	0.00355	0.0263376	yes
LOC_Os05g48390	LOC_Os05g48390	LOC_Os05g48390	Chr5:27740004-27747950	AA_0	AA_50	OK	4.67414	11.6321	1.31534	2.76779	5e-05	0.000973301	yes
LOC_Os03g11890	LOC_Os03g11890	LOC_Os03g11890	Chr3:6227227-6232509	AA_0	AA_50	OK	12.3159	30.6435	1.31506	2.8067	0.0002	0.00309056	yes
LOC_Os06g19170	LOC_Os06g19170	LOC_Os06g19170	Chr6:10912406-10915490	AA_0	AA_50	OK	1.54783	3.84887	1.31418	2.10598	0.0043	0.0299618	yes
LOC_Os05g08420	LOC_Os05g08420	LOC_Os05g08420	Chr5:4593196-4594041	AA_0	AA_50	OK	76.1447	189.277	1.31368	2.81313	5e-05	0.000973301	yes
LOC_Os05g45410	LOC_Os05g45410	LOC_Os05g45410	Chr5:26344413-26346889	AA_0	AA_50	OK	5.0318	12.4918	1.31183	2.47468	0.0004	0.00524183	yes
LOC_Os02g04160	LOC_Os02g04160	LOC_Os02g04160	Chr2:1816289-1819094	AA_0	AA_50	OK	24.6334	61.1331	1.31134	2.62744	0.00015	0.0024501	yes
LOC_Os10g33440	LOC_Os10g33440	LOC_Os10g33440	Chr10:17606601-17613157	AA_0	AA_50	OK	0.925869	2.2965	1.31056	2.23582	0.00275	0.0218007	yes
LOC_Os03g18770	LOC_Os03g18770	LOC_Os03g18770	Chr3:10517107-10518361	AA_0	AA_50	OK	58.1027	143.96	1.30899	2.82017	0.00025	0.00363444	yes
LOC_Os02g21190	LOC_Os02g21190	LOC_Os02g21190	Chr2:12569878-12588381	AA_0	AA_50	OK	9.67136	23.9537	1.30846	2.6355	0.00025	0.00363444	yes
LOC_Os10g13810	LOC_Os10g13810	LOC_Os10g13810	Chr10:7499314-7503453	AA_0	AA_50	OK	8.76102	21.6969	1.30832	2.58443	0.0006	0.00713594	yes
LOC_Os12g10410	LOC_Os12g10410	LOC_Os12g10410	Chr12:5508561-5515016	AA_0	AA_50	OK	1.52354	3.7649	1.30519	2.11364	0.00475	0.0321206	yes
LOC_Os05g02770	LOC_Os05g02770	LOC_Os05g02770	Chr5:997540-999371	AA_0	AA_50	OK	12.7561	31.5029	1.30429	2.47926	0.00115	0.0116354	yes
LOC_Os05g49910	LOC_Os05g49910	LOC_Os05g49910	Chr5:28628859-28632192	AA_0	AA_50	OK	2.49288	6.15625	1.30424	1.95487	0.007	0.0418331	yes
LOC_Os07g03319	LOC_Os07g03319	LOC_Os07g03319	Chr7:1335344-1336057	AA_0	AA_50	OK	6.62729	16.3653	1.30415	1.936	0.00745	0.0436975	yes
LOC_Os07g40224	LOC_Os07g40224	LOC_Os07g40224	Chr7:24118351-24120813	AA_0	AA_50	OK	5.88583	14.5286	1.30358	2.42919	0.0014	0.0134092	yes
LOC_Os06g18850	LOC_Os06g18850	LOC_Os06g18850	Chr6:10709308-10714494	AA_0	AA_50	OK	1.39782	3.44816	1.30264	2.15718	0.00215	0.0183501	yes
LOC_Os01g09310	LOC_Os01g09310	LOC_Os01g09310	Chr1:4734011-4737606	AA_0	AA_50	OK	1.55818	3.84295	1.30235	2.17279	0.00205	0.0177166	yes
LOC_Os04g41960	LOC_Os04g41960	LOC_Os04g41960	Chr4:24858039-24859661	AA_0	AA_50	OK	27.5534	67.9531	1.30231	2.69814	0.0004	0.00524183	yes
LOC_Os08g45030	LOC_Os08g45030	LOC_Os08g45030	Chr8:28264265-28270129	AA_0	AA_50	OK	31.5867	77.7995	1.30045	2.58046	0.0006	0.00713594	yes
LOC_Os07g23570	LOC_Os07g23570	LOC_Os07g23570	Chr7:13323930-13326401	AA_0	AA_50	OK	1.57189	3.87051	1.30002	1.89384	0.00815	0.0466213	yes
LOC_Os03g61130	LOC_Os03g61130	LOC_Os03g61130	Chr3:34724319-34727310	AA_0	AA_50	OK	63.8274	157.159	1.29998	2.61885	0.00055	0.00670705	yes
LOC_Os02g56140	LOC_Os02g56140	LOC_Os02g56140	Chr2:34353729-34356787	AA_0	AA_50	OK	3.82713	9.41829	1.2992	2.19569	0.0034	0.0254841	yes
LOC_Os02g08100	LOC_Os02g08100	LOC_Os02g08100	Chr2:4280498-4285931	AA_0	AA_50	OK	125.1	307.369	1.2969	2.34709	0.00175	0.0158289	yes
LOC_Os10g21810	LOC_Os10g21810	LOC_Os10g21810	Chr10:11191762-11203632	AA_0	AA_50	OK	15.7092	38.5908	1.29665	2.7294	5e-05	0.000973301	yes
LOC_Os02g48870	LOC_Os02g48870	LOC_Os02g48870	Chr2:29892391-29894313	AA_0	AA_50	OK	90.3887	221.983	1.29624	2.52855	0.001	0.0104791	yes
LOC_Os08g25140	LOC_Os08g25140	LOC_Os08g25140	Chr8:15273553-15277810	AA_0	AA_50	OK	10.0488	24.6783	1.29622	2.4912	0.00125	0.0123461	yes
LOC_Os06g35540	LOC_Os06g35540	LOC_Os06g35540	Chr6:20727091-20731771	AA_0	AA_50	OK	19.6265	48.1646	1.29517	2.79459	0.0001	0.0017397	yes
LOC_Os03g48370	LOC_Os03g48370	LOC_Os03g48370	Chr3:27536733-27543081	AA_0	AA_50	OK	2.01792	4.94967	1.29446	2.12063	0.00535	0.0347707	yes
LOC_Os03g08830	LOC_Os03g08830	LOC_Os03g08830	Chr3:4561060-4568647	AA_0	AA_50	OK	6.72808	16.4977	1.294	2.64003	0.0002	0.00309056	yes
LOC_Os02g54780	LOC_Os02g54780	LOC_Os02g54780	Chr2:33547293-33550445	AA_0	AA_50	OK	3.94524	9.67143	1.29362	2.37069	0.00185	0.0165039	yes
LOC_Os11g01510	LOC_Os11g01510	LOC_Os11g01510	Chr11:295652-301609	AA_0	AA_50	OK	7.3044	17.8827	1.29173	2.76416	0.00015	0.0024501	yes
LOC_Os10g37710	LOC_Os10g37710	LOC_Os10g37710	Chr10:20175630-20179164	AA_0	AA_50	OK	3.78086	9.25329	1.29125	2.06788	0.0048	0.0323949	yes
LOC_Os11g11490	LOC_Os11g11490	LOC_Os11g11490	Chr11:6381667-6385839	AA_0	AA_50	OK	10.7004	26.1868	1.29118	2.82083	5e-05	0.000973301	yes
LOC_Os12g04990	LOC_Os12g04990	LOC_Os12g04990	Chr12:2161547-2170074	AA_0	AA_50	OK	23.9634	58.6368	1.29097	2.68523	0.00025	0.00363444	yes
LOC_Os10g25030	LOC_Os10g25030	LOC_Os10g25030	Chr10:12886330-12888302	AA_0	AA_50	OK	19.3077	47.2394	1.29081	2.59998	0.00045	0.00574987	yes
LOC_Os02g56130	LOC_Os02g56130	LOC_Os02g56130	Chr2:34351406-34353656	AA_0	AA_50	OK	84.24	205.88	1.28923	2.51717	0.0003	0.00419651	yes
LOC_Os02g12810	LOC_Os02g12810	LOC_Os02g12810	Chr2:6726339-6733499	AA_0	AA_50	OK	18.4836	45.1315	1.28789	2.76714	0.00015	0.0024501	yes
LOC_Os07g07410	LOC_Os07g07410	LOC_Os07g07410	Chr7:3699581-3701580	AA_0	AA_50	OK	63.2712	154.292	1.28604	2.7352	0.0002	0.00309056	yes
LOC_Os04g47780	LOC_Os04g47780	LOC_Os04g47780	Chr4:28341593-28343271	AA_0	AA_50	OK	33.3145	81.2359	1.28597	2.7446	5e-05	0.000973301	yes
LOC_Os06g41660	LOC_Os06g41660	LOC_Os06g41660	Chr6:24938935-24945280	AA_0	AA_50	OK	1.95719	4.7707	1.28542	2.45999	0.00085	0.00932133	yes
LOC_Os01g25484	LOC_Os01g25484	LOC_Os01g25484	Chr1:14446909-14453474	AA_0	AA_50	OK	150.789	367.509	1.28525	2.01743	0.0056	0.0360739	yes
LOC_Os04g57440	LOC_Os04g57440	LOC_Os04g57440	Chr4:34171617-34176732	AA_0	AA_50	OK	26.5374	64.6664	1.28499	2.71157	0.00015	0.0024501	yes
LOC_Os10g25290	LOC_Os10g25290	LOC_Os10g25290	Chr10:13069728-13070894	AA_0	AA_50	OK	25.5988	62.3228	1.28368	2.59474	0.0002	0.00309056	yes
LOC_Os06g49110	LOC_Os06g49110	LOC_Os06g49110	Chr6:29757044-29761835	AA_0	AA_50	OK	94.6917	230.518	1.28357	2.41336	0.00125	0.0123461	yes
LOC_Os02g11640	LOC_Os02g11640	LOC_Os02g11640	Chr2:5978153-5979961	AA_0	AA_50	OK	2.42207	5.89585	1.28346	2.03466	0.00585	0.0371571	yes
LOC_Os02g42940	LOC_Os02g42940	LOC_Os02g42940	Chr2:25828359-25831636	AA_0	AA_50	OK	8.53842	20.7752	1.28282	2.41955	0.0015	0.0141142	yes
LOC_Os04g01310	LOC_Os04g01310	LOC_Os04g01310	Chr4:240547-243305	AA_0	AA_50	OK	1.52388	3.70489	1.28168	2.04515	0.0052	0.0340998	yes
LOC_Os04g44900	LOC_Os04g44900	LOC_Os04g44900	Chr4:26572699-26575257	AA_0	AA_50	OK	14.638	35.586	1.28159	2.79381	0.0001	0.0017397	yes
LOC_Os01g57420	LOC_Os01g57420	LOC_Os01g57420	Chr1:33182588-33192979	AA_0	AA_50	OK	7.8105	18.981	1.28107	1.94316	0.0077	0.0447601	yes
LOC_Os03g03034	LOC_Os03g03034	LOC_Os03g03034	Chr3:1235372-1245060	AA_0	AA_50	OK	49.588	120.461	1.2805	2.44119	0.0004	0.00524183	yes
LOC_Os04g52970	LOC_Os04g52970	LOC_Os04g52970	Chr4:31553064-31558406	AA_0	AA_50	OK	1.93131	4.69138	1.28044	2.33683	0.00125	0.0123461	yes
LOC_Os02g48630	LOC_Os02g48630	LOC_Os02g48630	Chr2:29783347-29786105	AA_0	AA_50	OK	16.6764	40.4895	1.27974	2.70965	0.00025	0.00363444	yes
LOC_Os09g07640	LOC_Os09g07640	LOC_Os09g07640	Chr9:3843921-3849038	AA_0	AA_50	OK	4.63594	11.2509	1.27911	2.65756	0.00055	0.00670705	yes
LOC_Os05g33960	LOC_Os05g33960	LOC_Os05g33960	Chr5:20045193-20050802	AA_0	AA_50	OK	3.41837	8.29583	1.27908	2.19286	0.00215	0.0183501	yes
LOC_Os02g32280	LOC_Os02g32280	LOC_Os02g32280	Chr2:19058872-19063356	AA_0	AA_50	OK	7.93238	19.2458	1.27872	2.39665	0.0008	0.00895256	yes
LOC_Os05g34270	LOC_Os05g34270	LOC_Os05g34270	Chr5:20283252-20287008	AA_0	AA_50	OK	17.4849	42.4038	1.27808	2.74512	5e-05	0.000973301	yes
LOC_Os09g37540	LOC_Os09g37540	LOC_Os09g37540	Chr9:21642727-21644897	AA_0	AA_50	OK	10.0379	24.3365	1.27767	2.42284	0.00055	0.00670705	yes
LOC_Os09g30454	LOC_Os09g30454	LOC_Os09g30454	Chr9:18550670-18553901	AA_0	AA_50	OK	1.33261	3.23011	1.27733	2.03153	0.00535	0.0347707	yes
LOC_Os06g10520	LOC_Os06g10520	LOC_Os06g10520	Chr6:5420907-5427254	AA_0	AA_50	OK	24.0546	58.2847	1.27681	2.7493	0.0002	0.00309056	yes
LOC_Os06g06180	LOC_Os06g06180	LOC_Os06g06180	Chr6:2861699-2863179	AA_0	AA_50	OK	4.57686	11.0871	1.27646	2.0863	0.0056	0.0360739	yes
LOC_Os03g62200	LOC_Os03g62200	LOC_Os03g62200	Chr3:35238254-35241976	AA_0	AA_50	OK	7.39961	17.9241	1.27638	2.50612	0.00055	0.00670705	yes
LOC_Os02g53700	LOC_Os02g53700	LOC_Os02g53700	Chr2:32858149-32870408	AA_0	AA_50	OK	16.4775	39.9038	1.27603	2.69091	0.0002	0.00309056	yes
LOC_Os01g14770	LOC_Os01g14770	LOC_Os01g14770	Chr1:8251638-8263539	AA_0	AA_50	OK	7.98658	19.3401	1.27595	2.76362	0.0001	0.0017397	yes
LOC_Os11g35850	LOC_Os11g35850	LOC_Os11g35850	Chr11:21040862-21044057	AA_0	AA_50	OK	1.07229	2.59589	1.27553	1.90857	0.0079	0.045494	yes
LOC_Os12g10180	LOC_Os12g10180	LOC_Os12g10180	Chr12:5376865-5383042	AA_0	AA_50	OK	1.83487	4.44049	1.27505	2.2818	0.00235	0.0194969	yes
LOC_Os01g02920	LOC_Os01g02920	LOC_Os01g02920	Chr1:1071961-1075030	AA_0	AA_50	OK	11.3895	27.5522	1.27446	2.67158	0.0001	0.0017397	yes
LOC_Os02g11960	LOC_Os02g11960	LOC_Os02g11960	Chr2:6197352-6204374	AA_0	AA_50	OK	2.31043	5.58703	1.27392	2.17657	0.00215	0.0183501	yes
LOC_Os12g44170	LOC_Os12g44170	LOC_Os12g44170	Chr12:27398575-27403415	AA_0	AA_50	OK	17.3444	41.9326	1.2736	2.7554	5e-05	0.000973301	yes
LOC_Os02g40900	LOC_Os02g40900	LOC_Os02g40900	Chr2:24783194-24786565	AA_0	AA_50	OK	10.3507	25.0236	1.27356	2.20459	0.00305	0.0234675	yes
LOC_Os03g26460	LOC_Os03g26460	LOC_Os03g26460	Chr3:15118427-15121529	AA_0	AA_50	OK	35.7233	86.3402	1.27317	2.56324	0.0003	0.00419651	yes
LOC_Os11g34920	LOC_Os11g34920	LOC_Os11g34920	Chr11:20461109-20464673	AA_0	AA_50	OK	5.57313	13.4698	1.27317	2.64052	0.0003	0.00419651	yes
LOC_Os02g22820	LOC_Os02g22820	LOC_Os02g22820	Chr2:13606028-13607508	AA_0	AA_50	OK	9.19183	22.2086	1.27269	2.08487	0.00475	0.0321206	yes
LOC_Os09g36320	LOC_Os09g36320	LOC_Os09g36320	Chr9:20962029-20967594	AA_0	AA_50	OK	5.28652	12.7681	1.27215	2.33717	0.00115	0.0116354	yes
LOC_Os04g28820	LOC_Os04g28820	LOC_Os04g28820	Chr4:17063616-17070532	AA_0	AA_50	OK	0.681572	1.64562	1.27169	2.03304	0.006	0.0377708	yes
LOC_Os07g17220	LOC_Os07g17220	LOC_Os07g17220	Chr7:10142288-10145916	AA_0	AA_50	OK	2.25965	5.45318	1.271	2.27267	0.00225	0.0189349	yes
LOC_Os09g20030	LOC_Os09g20030	LOC_Os09g20030	Chr9:11998383-12001239	AA_0	AA_50	OK	3.86558	9.32837	1.27094	2.41382	0.0008	0.00895256	yes
LOC_Os06g11150	LOC_Os06g11150	LOC_Os06g11150	Chr6:5847980-5849957	AA_0	AA_50	OK	6.82085	16.4578	1.27075	2.49615	0.0009	0.00971903	yes
LOC_Os01g68330	LOC_Os01g68330	LOC_Os01g68330	Chr1:39703819-39708403	AA_0	AA_50	OK	5.05378	12.194	1.27074	2.26921	0.00205	0.0177166	yes
LOC_Os08g10244	LOC_Os08g10244	LOC_Os08g10244	Chr8:5942660-5958762	AA_0	AA_50	OK	9.42919	22.7473	1.27049	2.039	0.00575	0.0367548	yes
LOC_Os03g59620	LOC_Os03g59620	LOC_Os03g59620	Chr3:33941623-33946147	AA_0	AA_50	OK	3.54111	8.53699	1.26953	2.50919	0.0008	0.00895256	yes
LOC_Os09g30478	LOC_Os09g30478	LOC_Os09g30478	Chr9:18576958-18581280	AA_0	AA_50	OK	43.7122	105.344	1.269	2.74941	0.0003	0.00419651	yes
LOC_Os08g02490	LOC_Os08g02490	LOC_Os08g02490	Chr8:1007216-1011065	AA_0	AA_50	OK	13.4376	32.3603	1.26795	2.70585	0.0002	0.00309056	yes
LOC_Os03g55320	LOC_Os03g55320	LOC_Os03g55320	Chr3:31472096-31474885	AA_0	AA_50	OK	25.2285	60.7194	1.2671	2.71403	0.0001	0.0017397	yes
LOC_Os03g37411	LOC_Os03g37411	LOC_Os03g37411	Chr3:20725387-20747318	AA_0	AA_50	OK	5.74258	13.8086	1.26579	2.354	0.0017	0.0154991	yes
LOC_Os01g58520	LOC_Os01g58520	LOC_Os01g58520	Chr1:33816617-33821133	AA_0	AA_50	OK	1.26949	3.05229	1.26564	1.96732	0.0063	0.0390564	yes
LOC_Os10g42710	LOC_Os10g42710	LOC_Os10g42710	Chr10:23035338-23039714	AA_0	AA_50	OK	90.3599	217.157	1.26499	2.17646	0.0027	0.0214821	yes
LOC_Os10g37110	LOC_Os10g37110	LOC_Os10g37110	Chr10:19858611-19860691	AA_0	AA_50	OK	14.2326	34.182	1.26404	2.68787	0.0004	0.00524183	yes
LOC_Os02g28040	LOC_Os02g28040	LOC_Os02g28040	Chr2:16602667-16612238	AA_0	AA_50	OK	8.11427	19.4786	1.26336	2.69327	0.0003	0.00419651	yes
LOC_Os08g39730	LOC_Os08g39730	LOC_Os08g39730	Chr8:25155157-25156888	AA_0	AA_50	OK	3.63283	8.71855	1.26299	2.0332	0.0065	0.0397433	yes
LOC_Os10g20240	LOC_Os10g20240	LOC_Os10g20240	Chr10:10170488-10174474	AA_0	AA_50	OK	9.56596	22.9567	1.26293	2.62247	0.0008	0.00895256	yes
LOC_Os04g34000	LOC_Os04g34000	LOC_Os04g34000	Chr4:20587017-20596141	AA_0	AA_50	OK	4.08445	9.80084	1.26276	2.34798	0.00135	0.0130761	yes
LOC_Os10g02360	LOC_Os10g02360	LOC_Os10g02360	Chr10:848169-850432	AA_0	AA_50	OK	4.72022	11.3242	1.26248	2.36835	0.0013	0.0127353	yes
LOC_Os06g36270	LOC_Os06g36270	LOC_Os06g36270	Chr6:21255241-21259922	AA_0	AA_50	OK	21.4746	51.5063	1.26212	2.64554	0.00055	0.00670705	yes
LOC_Os09g26660	LOC_Os09g26660	LOC_Os09g26660	Chr9:16186279-16197221	AA_0	AA_50	OK	11.7015	28.053	1.26146	2.75292	0.0001	0.0017397	yes
LOC_Os01g73530	LOC_Os01g73530	LOC_Os01g73530	Chr1:42600570-42612433	AA_0	AA_50	OK	7.77943	18.6503	1.26146	2.7191	0.0001	0.0017397	yes
LOC_Os04g53930	LOC_Os04g53930	LOC_Os04g53930	Chr4:32137817-32141183	AA_0	AA_50	OK	5.76678	13.8222	1.26114	2.35516	0.00115	0.0116354	yes
LOC_Os12g18360	LOC_Os12g18360	LOC_Os12g18360	Chr12:10606358-10612068	AA_0	AA_50	OK	3.08846	7.40067	1.26077	2.44158	0.00075	0.00852385	yes
LOC_Os09g28180	LOC_Os09g28180	LOC_Os09g28180	Chr9:17091950-17096006	AA_0	AA_50	OK	4.55472	10.9125	1.26055	2.58713	0.0007	0.0080777	yes
LOC_Os08g37500	LOC_Os08g37500	LOC_Os08g37500	Chr8:23755950-23763746	AA_0	AA_50	OK	6.63192	15.8859	1.26025	2.30793	0.0024	0.0197753	yes
LOC_Os03g64200	LOC_Os03g64200	LOC_Os03g64200	Chr3:36273395-36278557	AA_0	AA_50	OK	11.4927	27.5138	1.25943	2.69725	0.0002	0.00309056	yes
LOC_Os12g29330	LOC_Os12g29330	LOC_Os12g29330	Chr12:17391341-17392732	AA_0	AA_50	OK	44.4135	106.315	1.25928	2.71668	0.00035	0.00475494	yes
LOC_Os01g47760	LOC_Os01g47760	LOC_Os01g47760	Chr1:27326049-27327030	AA_0	AA_50	OK	21.4139	51.2282	1.25839	2.52913	0.00045	0.00574987	yes
LOC_Os04g28780	LOC_Os04g28780	LOC_Os04g28780	Chr4:17044276-17046921	AA_0	AA_50	OK	3.18423	7.61637	1.25816	2.27822	0.0012	0.0119701	yes
LOC_Os04g52460	LOC_Os04g52460	LOC_Os04g52460	Chr4:31187348-31195906	AA_0	AA_50	OK	9.47881	22.6659	1.25774	2.72673	0.0001	0.0017397	yes
LOC_Os04g52780	LOC_Os04g52780	LOC_Os04g52780	Chr4:31420724-31425092	AA_0	AA_50	OK	8.18182	19.5555	1.25708	2.61242	0.0001	0.0017397	yes
LOC_Os02g17350	LOC_Os02g17350	LOC_Os02g17350	Chr2:9972641-9978099	AA_0	AA_50	OK	8.56373	20.4586	1.2564	2.64181	0.0003	0.00419651	yes
LOC_Os01g18800	LOC_Os01g18800	LOC_Os01g18800	Chr1:10622794-10627552	AA_0	AA_50	OK	23.7975	56.8367	1.25601	2.76723	5e-05	0.000973301	yes
LOC_Os07g29224	LOC_Os07g29224	LOC_Os07g29224	Chr7:17126201-17129929	AA_0	AA_50	OK	8.55432	20.4212	1.25534	2.67668	0.0006	0.00713594	yes
LOC_Os11g39220	LOC_Os11g39220	LOC_Os11g39220	Chr11:23354148-23358318	AA_0	AA_50	OK	24.0951	57.489	1.25455	2.65899	0.00015	0.0024501	yes
LOC_Os05g07070	LOC_Os05g07070	LOC_Os05g07070	Chr5:3718277-3725420	AA_0	AA_50	OK	15.8952	37.9206	1.25439	2.26255	0.0017	0.0154991	yes
LOC_Os04g30030	LOC_Os04g30030	LOC_Os04g30030	Chr4:17913436-17916778	AA_0	AA_50	OK	24.3117	57.9245	1.25252	2.64167	0.00015	0.0024501	yes
LOC_Os10g38360	LOC_Os10g38360	LOC_Os10g38360	Chr10:20498003-20499097	AA_0	AA_50	OK	11.8729	28.2848	1.25236	2.32463	0.00155	0.0144996	yes
LOC_Os11g11890	LOC_Os11g11890	LOC_Os11g11890	Chr11:6596373-6603010	AA_0	AA_50	OK	1.93722	4.61344	1.25185	1.96242	0.0063	0.0390564	yes
LOC_Os01g29804	LOC_Os01g29804	LOC_Os01g29804	Chr1:16693960-16700745	AA_0	AA_50	OK	6.3401	15.0834	1.25038	1.93849	0.0071	0.0422837	yes
LOC_Os06g21820	LOC_Os06g21820	LOC_Os06g21820	Chr6:12604815-12606666	AA_0	AA_50	OK	22.9012	54.4798	1.2503	2.60833	0.0002	0.00309056	yes
LOC_Os06g14450	LOC_Os06g14450	LOC_Os06g14450	Chr6:8116248-8119850	AA_0	AA_50	OK	2.61413	6.21015	1.2483	2.07596	0.00525	0.0343154	yes
LOC_Os03g16350	LOC_Os03g16350	LOC_Os03g16350	Chr3:9022589-9023976	AA_0	AA_50	OK	37.7695	89.6771	1.24752	2.68846	0.00045	0.00574987	yes
LOC_Os01g25386	LOC_Os01g25386	LOC_Os01g25386	Chr1:14340132-14357449	AA_0	AA_50	OK	26.9239	63.8947	1.24681	2.47293	0.001	0.0104791	yes
LOC_Os09g14410	LOC_Os09g14410	LOC_Os09g14410	Chr9:8510736-8516543	AA_0	AA_50	OK	3.73803	8.86731	1.24622	2.4921	0.0007	0.0080777	yes
LOC_Os06g14190	LOC_Os06g14190	LOC_Os06g14190	Chr6:7920478-7924037	AA_0	AA_50	OK	7.23033	17.1498	1.24606	2.65873	0.00025	0.00363444	yes
LOC_Os05g24684	LOC_Os05g24684	LOC_Os05g24684	Chr5:14294662-14308828	AA_0	AA_50	OK	6.65774	15.7898	1.24589	2.65633	0.0005	0.00625585	yes
LOC_Os02g09400	LOC_Os02g09400	LOC_Os02g09400	Chr2:4826404-4828225	AA_0	AA_50	OK	9.14713	21.6878	1.2455	2.45274	0.00085	0.00932133	yes
LOC_Os07g47350	LOC_Os07g47350	LOC_Os07g47350	Chr7:28312107-28317670	AA_0	AA_50	OK	50.8915	120.63	1.24509	2.47278	0.0005	0.00625585	yes
LOC_Os06g39240	LOC_Os06g39240	LOC_Os06g39240	Chr6:23293233-23294078	AA_0	AA_50	OK	23.6839	56.1151	1.24448	2.24923	0.0025	0.0203967	yes
LOC_Os03g01730	LOC_Os03g01730	LOC_Os03g01730	Chr3:465177-468046	AA_0	AA_50	OK	8.6114	20.3944	1.24385	2.49818	0.0007	0.0080777	yes
LOC_Os06g27650	LOC_Os06g27650	LOC_Os06g27650	Chr6:15648697-15659325	AA_0	AA_50	OK	0.936068	2.21566	1.24305	1.92379	0.0065	0.0397433	yes
LOC_Os08g38130	LOC_Os08g38130	LOC_Os08g38130	Chr8:24158575-24159852	AA_0	AA_50	OK	8.30434	19.6425	1.24204	2.27089	0.00235	0.0194969	yes
LOC_Os01g57720	LOC_Os01g57720	LOC_Os01g57720	Chr1:33368689-33374897	AA_0	AA_50	OK	8.0127	18.923	1.23978	2.67758	0.00035	0.00475494	yes
LOC_Os08g03310	LOC_Os08g03310	LOC_Os08g03310	Chr8:1536568-1540377	AA_0	AA_50	OK	14.183	33.4863	1.23941	2.60184	0.0004	0.00524183	yes
LOC_Os07g36465	LOC_Os07g36465	LOC_Os07g36465	Chr7:21816567-21818943	AA_0	AA_50	OK	37.3496	88.16	1.23903	2.4043	0.0013	0.0127353	yes
LOC_Os08g35860	LOC_Os08g35860	LOC_Os08g35860	Chr8:22616783-22619732	AA_0	AA_50	OK	21.0509	49.682	1.23884	2.70957	0.0002	0.00309056	yes
LOC_Os12g43630	LOC_Os12g43630	LOC_Os12g43630	Chr12:27094646-27099351	AA_0	AA_50	OK	61.4615	144.949	1.23779	2.41972	0.00055	0.00670705	yes
LOC_Os02g11760	LOC_Os02g11760	LOC_Os02g11760	Chr2:6069030-6075807	AA_0	AA_50	OK	1.87364	4.41805	1.23757	2.27504	0.00225	0.0189349	yes
LOC_Os06g14750	LOC_Os06g14750	LOC_Os06g14750	Chr6:8317758-8325555	AA_0	AA_50	OK	11.6578	27.4834	1.23727	2.67898	5e-05	0.000973301	yes
LOC_Os02g13960	LOC_Os02g13960	LOC_Os02g13960	Chr2:7612540-7615851	AA_0	AA_50	OK	12.2366	28.8465	1.2372	2.67465	0.0002	0.00309056	yes
LOC_Os08g10310	LOC_Os08g10310	LOC_Os08g10310	Chr8:6015744-6023280	AA_0	AA_50	OK	30.1544	71.0314	1.23609	2.51711	0.0003	0.00419651	yes
LOC_Os08g06140	LOC_Os08g06140	LOC_Os08g06140	Chr8:3389016-3393450	AA_0	AA_50	OK	38.5776	90.81	1.23509	2.57389	0.0004	0.00524183	yes
LOC_Os01g58114	LOC_Os01g58114	LOC_Os01g58114	Chr1:33609207-33616334	AA_0	AA_50	OK	17.0588	40.1523	1.23497	2.66274	0.0001	0.0017397	yes
LOC_Os03g56310	LOC_Os03g56310	LOC_Os03g56310	Chr3:32096846-32104074	AA_0	AA_50	OK	19.3014	45.4291	1.23491	2.67153	0.0002	0.00309056	yes
LOC_Os05g08640	LOC_Os05g08640	LOC_Os05g08640	Chr5:4735049-4737049	AA_0	AA_50	OK	27.4005	64.4816	1.23469	2.6813	0.0004	0.00524183	yes
LOC_Os10g42439	LOC_Os10g42439	LOC_Os10g42439	Chr10:22861340-22875955	AA_0	AA_50	OK	13.2435	31.1627	1.23454	2.54804	0.00055	0.00670705	yes
LOC_Os04g55420	LOC_Os04g55420	LOC_Os04g55420	Chr4:32963271-32967004	AA_0	AA_50	OK	2.27559	5.34722	1.23255	2.2204	0.002	0.0174159	yes
LOC_Os03g16130	LOC_Os03g16130	LOC_Os03g16130	Chr3:8896185-8901979	AA_0	AA_50	OK	28.3948	66.6987	1.23203	2.12677	0.0032	0.0243491	yes
LOC_Os02g19820	LOC_Os02g19820	LOC_Os02g19820	Chr2:11592219-11596451	AA_0	AA_50	OK	98.0987	230.402	1.23185	2.43303	0.0008	0.00895256	yes
LOC_Os01g22336	LOC_Os01g22336	LOC_Os01g22336	Chr1:12551332-12557013	AA_0	AA_50	OK	6.92048	16.2522	1.23169	2.09533	0.00435	0.0301617	yes
LOC_Os03g48450	LOC_Os03g48450	LOC_Os03g48450	Chr3:27587718-27592832	AA_0	AA_50	OK	11.4921	26.9875	1.23165	2.6695	0.00025	0.00363444	yes
LOC_Os01g02830	LOC_Os01g02830	LOC_Os01g02830	Chr1:994709-997262	AA_0	AA_50	OK	1.42793	3.35291	1.23149	1.83778	0.00895	0.0498812	yes
LOC_Os07g47250	LOC_Os07g47250	LOC_Os07g47250	Chr7:28240465-28245450	AA_0	AA_50	OK	8.21568	19.2904	1.23143	2.31892	0.0016	0.0148633	yes
LOC_Os05g25640	LOC_Os05g25640	LOC_Os05g25640	Chr5:14899986-14904546	AA_0	AA_50	OK	56.6441	132.984	1.23126	2.60763	0.0003	0.00419651	yes
LOC_Os05g11560	LOC_Os05g11560	LOC_Os05g11560	Chr5:6539816-6544810	AA_0	AA_50	OK	8.28008	19.4393	1.23126	2.09506	0.0049	0.0328762	yes
LOC_Os03g61920	LOC_Os03g61920	LOC_Os03g61920	Chr3:35100037-35103600	AA_0	AA_50	OK	14.0308	32.9364	1.23109	2.56142	0.00045	0.00574987	yes
LOC_Os01g38580	LOC_Os01g38580	LOC_Os01g38580	Chr1:21665617-21669309	AA_0	AA_50	OK	9.24587	21.7034	1.23104	2.51489	0.00045	0.00574987	yes
LOC_Os04g42980	LOC_Os04g42980	LOC_Os04g42980	Chr4:25423948-25429277	AA_0	AA_50	OK	4.64974	10.9136	1.23091	2.42949	0.001	0.0104791	yes
LOC_Os12g43490	LOC_Os12g43490	LOC_Os12g43490	Chr12:26979990-26981087	AA_0	AA_50	OK	6.25163	14.6688	1.23044	1.99667	0.0057	0.036542	yes
LOC_Os10g41820	LOC_Os10g41820	LOC_Os10g41820	Chr10:22503432-22510131	AA_0	AA_50	OK	14.0493	32.9574	1.23011	2.66974	0.00025	0.00363444	yes
LOC_Os08g44640	LOC_Os08g44640	LOC_Os08g44640	Chr8:28069299-28074638	AA_0	AA_50	OK	37.6091	88.1942	1.2296	2.6483	0.0002	0.00309056	yes
LOC_Os03g25420	LOC_Os03g25420	LOC_Os03g25420	Chr3:14533791-14537193	AA_0	AA_50	OK	1.74928	4.10111	1.22926	2.0646	0.0048	0.0323949	yes
LOC_Os01g02400	LOC_Os01g02400	LOC_Os01g02400	Chr1:770331-773851	AA_0	AA_50	OK	4.44683	10.4248	1.22917	2.2684	0.00165	0.0152045	yes
LOC_Os02g05630	LOC_Os02g05630	LOC_Os02g05630	Chr2:2744208-2747578	AA_0	AA_50	OK	36.6835	85.9601	1.22854	2.60956	0.0001	0.0017397	yes
LOC_Os02g17320	LOC_Os02g17320	LOC_Os02g17320	Chr2:9928817-9937418	AA_0	AA_50	OK	9.01533	21.1233	1.22838	2.59677	0.0006	0.00713594	yes
LOC_Os04g33080	LOC_Os04g33080	LOC_Os04g33080	Chr4:20021225-20025228	AA_0	AA_50	OK	18.8704	44.2121	1.22831	2.67781	0.00025	0.00363444	yes
LOC_Os05g48660	LOC_Os05g48660	LOC_Os05g48660	Chr5:27886607-27889511	AA_0	AA_50	OK	7.01162	16.4248	1.22806	2.40444	0.0008	0.00895256	yes
LOC_Os06g51360	LOC_Os06g51360	LOC_Os06g51360	Chr6:31105332-31107967	AA_0	AA_50	OK	8.5274	19.9628	1.22714	2.41275	0.00115	0.0116354	yes
LOC_Os10g22430	LOC_Os10g22430	LOC_Os10g22430	Chr10:11605113-11609036	AA_0	AA_50	OK	15.9494	37.3347	1.22702	2.65994	0.0002	0.00309056	yes
LOC_Os12g44390	LOC_Os12g44390	LOC_Os12g44390	Chr12:27524979-27529682	AA_0	AA_50	OK	15.4989	36.2614	1.22627	2.64938	0.0002	0.00309056	yes
LOC_Os06g06760	LOC_Os06g06760	LOC_Os06g06760	Chr6:3175774-3181762	AA_0	AA_50	OK	15.8107	36.9695	1.22544	2.67951	0.00035	0.00475494	yes
LOC_Os10g40720	LOC_Os10g40720	LOC_Os10g40720	Chr10:21847803-21849726	AA_0	AA_50	OK	158.772	370.523	1.2226	2.30461	0.0021	0.018045	yes
LOC_Os04g55410	LOC_Os04g55410	LOC_Os04g55410	Chr4:32955709-32959944	AA_0	AA_50	OK	32.3017	75.3287	1.22159	2.60356	0.0003	0.00419651	yes
LOC_Os03g06950	LOC_Os03g06950	LOC_Os03g06950	Chr3:3540150-3550714	AA_0	AA_50	OK	13.1886	30.756	1.22158	2.64543	0.00025	0.00363444	yes
LOC_Os06g40560	LOC_Os06g40560	LOC_Os06g40560	Chr6:24182505-24186597	AA_0	AA_50	OK	10.9253	25.4773	1.22153	2.4826	0.0003	0.00419651	yes
LOC_Os04g37740	LOC_Os04g37740	LOC_Os04g37740	Chr4:22441953-22443707	AA_0	AA_50	OK	9.87901	23.0358	1.22144	2.48007	0.0004	0.00524183	yes
LOC_Os05g38120	LOC_Os05g38120	LOC_Os05g38120	Chr5:22353996-22358568	AA_0	AA_50	OK	2.95546	6.88228	1.21951	2.1704	0.00385	0.0277255	yes
LOC_Os03g05680	LOC_Os03g05680	LOC_Os03g05680	Chr3:2833132-2837273	AA_0	AA_50	OK	8.30253	19.3304	1.21925	2.33748	0.0016	0.0148633	yes
LOC_Os08g10150	LOC_Os08g10150	LOC_Os08g10150	Chr8:5884634-5894289	AA_0	AA_50	OK	5.12368	11.9291	1.21924	2.39766	0.00105	0.0108705	yes
LOC_Os02g06588	LOC_Os02g06588	LOC_Os02g06588	Chr2:3311244-3313330	AA_0	AA_50	OK	12.8001	29.7931	1.21882	2.49797	0.0006	0.00713594	yes
LOC_Os09g29710	LOC_Os09g29710	LOC_Os09g29710	Chr9:18067433-18068462	AA_0	AA_50	OK	13.1812	30.6561	1.21769	2.14191	0.0036	0.0265612	yes
LOC_Os01g56180	LOC_Os01g56180	LOC_Os01g56180	Chr1:32346888-32350138	AA_0	AA_50	OK	9.37251	21.7693	1.21578	2.25815	0.0021	0.018045	yes
LOC_Os11g06440	LOC_Os11g06440	LOC_Os11g06440	Chr11:3110575-3112430	AA_0	AA_50	OK	7.3691	17.1043	1.2148	2.38067	0.00095	0.0100958	yes
LOC_Os11g04560	LOC_Os11g04560	LOC_Os11g04560	Chr11:1931409-1932509	AA_0	AA_50	OK	9.82597	22.7985	1.21426	2.1954	0.0027	0.0214821	yes
LOC_Os06g13870	LOC_Os06g13870	LOC_Os06g13870	Chr6:7709064-7710506	AA_0	AA_50	OK	5.41585	12.5517	1.21262	2.08934	0.0037	0.0269845	yes
LOC_Os05g25840	LOC_Os05g25840	LOC_Os05g25840	Chr5:15040796-15044759	AA_0	AA_50	OK	39.3764	91.2466	1.21244	2.55612	0.0004	0.00524183	yes
LOC_Os11g44560	LOC_Os11g44560	LOC_Os11g44560	Chr11:26940018-26946887	AA_0	AA_50	OK	1.28433	2.97459	1.21167	1.93252	0.0084	0.0475987	yes
LOC_Os05g33610	LOC_Os05g33610	LOC_Os05g33610	Chr5:19768779-19775026	AA_0	AA_50	OK	17.7257	41.0463	1.21141	2.61752	0.0004	0.00524183	yes
LOC_Os10g05730	LOC_Os10g05730	LOC_Os10g05730	Chr10:2885292-2889781	AA_0	AA_50	OK	9.89331	22.9063	1.21122	2.52547	0.00035	0.00475494	yes
LOC_Os03g27230	LOC_Os03g27230	LOC_Os03g27230	Chr3:15603829-15608753	AA_0	AA_50	OK	66.7209	154.418	1.21063	2.44269	0.0009	0.00971903	yes
LOC_Os06g15700	LOC_Os06g15700	LOC_Os06g15700	Chr6:8890917-8903222	AA_0	AA_50	OK	11.0826	25.6475	1.21052	2.55965	0.0002	0.00309056	yes
LOC_Os03g02260	LOC_Os03g02260	LOC_Os03g02260	Chr3:766647-771264	AA_0	AA_50	OK	18.9127	43.7647	1.21041	2.35132	0.0017	0.0154991	yes
LOC_Os06g13080	LOC_Os06g13080	LOC_Os06g13080	Chr6:7181647-7183586	AA_0	AA_50	OK	8.22838	19.0292	1.20953	2.43517	0.00125	0.0123461	yes
LOC_Os09g26880	LOC_Os09g26880	LOC_Os09g26880	Chr9:16330087-16338641	AA_0	AA_50	OK	81.5468	188.558	1.20931	2.31844	0.00135	0.0130761	yes
LOC_Os01g18850	LOC_Os01g18850	LOC_Os01g18850	Chr1:10650138-10656779	AA_0	AA_50	OK	30.3071	70.0307	1.20833	2.45254	0.0009	0.00971903	yes
LOC_Os02g17390	LOC_Os02g17390	LOC_Os02g17390	Chr2:10001463-10010228	AA_0	AA_50	OK	61.1629	141.325	1.20829	2.305	0.0012	0.0119701	yes
LOC_Os08g38700	LOC_Os08g38700	LOC_Os08g38700	Chr8:24464323-24467971	AA_0	AA_50	OK	7.39838	17.0901	1.20788	2.29556	0.00135	0.0130761	yes
LOC_Os06g46240	LOC_Os06g46240	LOC_Os06g46240	Chr6:28007284-28017490	AA_0	AA_50	OK	2.69947	6.23358	1.20738	2.23842	0.002	0.0174159	yes
LOC_Os12g40450	LOC_Os12g40450	LOC_Os12g40450	Chr12:25029773-25032330	AA_0	AA_50	OK	4.14893	9.57984	1.20726	2.08781	0.00365	0.0267578	yes
LOC_Os01g59020	LOC_Os01g59020	LOC_Os01g59020	Chr1:34115001-34116761	AA_0	AA_50	OK	2.57954	5.95389	1.20672	1.91691	0.00725	0.0428798	yes
LOC_Os02g31867	LOC_Os02g31867	LOC_Os02g31867	Chr2:18824558-18826150	AA_0	AA_50	OK	12.2538	28.2831	1.2067	2.48418	0.0006	0.00713594	yes
LOC_Os09g10054	LOC_Os09g10054	LOC_Os09g10054	Chr9:5471799-5491310	AA_0	AA_50	OK	12.5873	29.0153	1.20485	2.48448	0.0005	0.00625585	yes
LOC_Os04g40990	LOC_Os04g40990	LOC_Os04g40990	Chr4:24325763-24328254	AA_0	AA_50	OK	120.894	278.661	1.20477	2.00966	0.0044	0.0304032	yes
LOC_Os03g50870	LOC_Os03g50870	LOC_Os03g50870	Chr3:29064992-29067660	AA_0	AA_50	OK	36.8001	84.7926	1.20423	2.59557	0.0004	0.00524183	yes
LOC_Os10g40480	LOC_Os10g40480	LOC_Os10g40480	Chr10:21674639-21675375	AA_0	AA_50	OK	12.6703	29.1876	1.2039	2.05275	0.00435	0.0301617	yes
LOC_Os08g28670	LOC_Os08g28670	LOC_Os08g28670	Chr8:17510083-17511691	AA_0	AA_50	OK	7.00093	16.0964	1.20112	2.2192	0.0027	0.0214821	yes
LOC_Os05g09500	LOC_Os05g09500	LOC_Os05g09500	Chr5:5337194-5341210	AA_0	AA_50	OK	9.61969	22.1159	1.20102	2.4512	0.00135	0.0130761	yes
LOC_Os06g14370	LOC_Os06g14370	LOC_Os06g14370	Chr6:8011834-8014837	AA_0	AA_50	OK	22.0394	50.6575	1.20069	2.51697	0.0006	0.00713594	yes
LOC_Os10g30790	LOC_Os10g30790	LOC_Os10g30790	Chr10:16035402-16038231	AA_0	AA_50	OK	75.9688	174.503	1.19977	2.21876	0.0017	0.0154991	yes
LOC_Os01g49320	LOC_Os01g49320	LOC_Os01g49320	Chr1:28354770-28356109	AA_0	AA_50	OK	38.4072	88.1817	1.1991	2.56126	0.00015	0.0024501	yes
LOC_Os09g23660	LOC_Os09g23660	LOC_Os09g23660	Chr9:14051155-14060320	AA_0	AA_50	OK	40.6429	93.2836	1.19862	2.26595	0.00105	0.0108705	yes
LOC_Os06g45710	LOC_Os06g45710	LOC_Os06g45710	Chr6:27676317-27679785	AA_0	AA_50	OK	18.3331	42.0657	1.19819	2.47874	0.00055	0.00670705	yes
LOC_Os05g01760	LOC_Os05g01760	LOC_Os05g01760	Chr5:453835-458282	AA_0	AA_50	OK	14.895	34.1745	1.1981	2.58693	0.00025	0.00363444	yes
LOC_Os03g15270	LOC_Os03g15270	LOC_Os03g15270	Chr3:8352020-8353723	AA_0	AA_50	OK	7.56621	17.3596	1.19809	2.32115	0.0017	0.0154991	yes
LOC_Os04g51400	LOC_Os04g51400	LOC_Os04g51400	Chr4:30439466-30444221	AA_0	AA_50	OK	34.4001	78.9219	1.19802	2.58918	0.0004	0.00524183	yes
LOC_Os10g01110	LOC_Os10g01110	LOC_Os10g01110	Chr10:100326-103441	AA_0	AA_50	OK	3.82375	8.76844	1.19733	2.1296	0.00425	0.0297599	yes
LOC_Os04g44030	LOC_Os04g44030	LOC_Os04g44030	Chr4:26090647-26093773	AA_0	AA_50	OK	4.95117	11.3493	1.19677	2.41986	0.0007	0.0080777	yes
LOC_Os06g49790	LOC_Os06g49790	LOC_Os06g49790	Chr6:30122818-30128027	AA_0	AA_50	OK	20.143	46.1583	1.19631	2.62358	0.0001	0.0017397	yes
LOC_Os04g38520	LOC_Os04g38520	LOC_Os04g38520	Chr4:22886647-22892744	AA_0	AA_50	OK	24.5922	56.3303	1.19571	2.5809	0.0003	0.00419651	yes
LOC_Os11g05400	LOC_Os11g05400	LOC_Os11g05400	Chr11:2423602-2426866	AA_0	AA_50	OK	7.89559	18.078	1.19512	2.43901	0.0007	0.0080777	yes
LOC_Os03g06520	LOC_Os03g06520	LOC_Os03g06520	Chr3:3271149-3276910	AA_0	AA_50	OK	17.7207	40.5694	1.19495	2.46312	0.00055	0.00670705	yes
LOC_Os03g49380	LOC_Os03g49380	LOC_Os03g49380	Chr3:28106902-28113300	AA_0	AA_50	OK	51.3466	117.444	1.19364	2.25179	0.00105	0.0108705	yes
LOC_Os09g14450	LOC_Os09g14450	LOC_Os09g14450	Chr9:8537184-8541654	AA_0	AA_50	OK	3.36493	7.69425	1.1932	2.28484	0.00215	0.0183501	yes
LOC_Os06g06050	LOC_Os06g06050	LOC_Os06g06050	Chr6:2780714-2785271	AA_0	AA_50	OK	8.67484	19.826	1.19249	2.58349	0.0001	0.0017397	yes
LOC_Os02g31030	LOC_Os02g31030	LOC_Os02g31030	Chr2:18537040-18540912	AA_0	AA_50	OK	33.2604	76.0088	1.19236	2.51704	0.0005	0.00625585	yes
LOC_Os08g07774	LOC_Os08g07774	LOC_Os08g07774	Chr8:4352806-4361458	AA_0	AA_50	OK	12.0322	27.4642	1.19065	2.32035	0.00105	0.0108705	yes
LOC_Os06g11860	LOC_Os06g11860	LOC_Os06g11860	Chr6:6304587-6306661	AA_0	AA_50	OK	17.1753	39.2032	1.19064	2.57965	0.0005	0.00625585	yes
LOC_Os09g39960	LOC_Os09g39960	LOC_Os09g39960	Chr9:22911509-22916787	AA_0	AA_50	OK	12.2593	27.9802	1.19053	2.5178	0.0004	0.00524183	yes
LOC_Os07g30300	LOC_Os07g30300	LOC_Os07g30300	Chr7:17907340-17912298	AA_0	AA_50	OK	16.493	37.6312	1.19008	2.54277	0.00055	0.00670705	yes
LOC_Os02g27592	LOC_Os02g27592	LOC_Os02g27592	Chr2:16343269-16345689	AA_0	AA_50	OK	12.3373	28.1315	1.18916	2.39014	0.0005	0.00625585	yes
LOC_Os04g15920	LOC_Os04g15920	LOC_Os04g15920	Chr4:8637040-8639345	AA_0	AA_50	OK	7.90097	18.004	1.18821	2.27387	0.0019	0.0168438	yes
LOC_Os03g59070	LOC_Os03g59070	LOC_Os03g59070	Chr3:33627373-33630350	AA_0	AA_50	OK	13.9527	31.7658	1.18693	2.51465	0.00085	0.00932133	yes
LOC_Os01g38359	LOC_Os01g38359	LOC_Os01g38359	Chr1:21525439-21549830	AA_0	AA_50	OK	17.3972	39.5885	1.18622	2.55019	0.0004	0.00524183	yes
LOC_Os07g34940	LOC_Os07g34940	LOC_Os07g34940	Chr7:20931640-20933430	AA_0	AA_50	OK	2.97461	6.76781	1.18599	1.94211	0.00635	0.0392551	yes
LOC_Os05g01530	LOC_Os05g01530	LOC_Os05g01530	Chr5:312653-313735	AA_0	AA_50	OK	47.4328	107.897	1.1857	2.32832	0.00125	0.0123461	yes
LOC_Os09g38520	LOC_Os09g38520	LOC_Os09g38520	Chr9:22160876-22163804	AA_0	AA_50	OK	5.23351	11.8961	1.18464	2.35908	0.00105	0.0108705	yes
LOC_Os05g11510	LOC_Os05g11510	LOC_Os05g11510	Chr5:6514745-6517280	AA_0	AA_50	OK	7.60114	17.2747	1.18437	2.376	0.00115	0.0116354	yes
LOC_Os03g31550	LOC_Os03g31550	LOC_Os03g31550	Chr3:17985562-17998498	AA_0	AA_50	OK	19.071	43.331	1.18402	2.53278	0.00035	0.00475494	yes
LOC_Os08g37660	LOC_Os08g37660	LOC_Os08g37660	Chr8:23853215-23854479	AA_0	AA_50	OK	64.0455	145.411	1.18297	2.39791	0.0012	0.0119701	yes
LOC_Os11g37960	LOC_Os11g37960	LOC_Os11g37960	Chr11:22505992-22507419	AA_0	AA_50	OK	49.276	111.849	1.1826	2.38211	0.0014	0.0134092	yes
LOC_Os04g39814	LOC_Os04g39814	LOC_Os04g39814	Chr4:23715442-23721731	AA_0	AA_50	OK	5.87023	13.3243	1.18257	2.23301	0.00205	0.0177166	yes
LOC_Os06g05130	LOC_Os06g05130	LOC_Os06g05130	Chr6:2274691-2279529	AA_0	AA_50	OK	14.3416	32.5189	1.18108	2.4618	0.00045	0.00574987	yes
LOC_Os06g43210	LOC_Os06g43210	LOC_Os06g43210	Chr6:25967859-25974644	AA_0	AA_50	OK	52.72	119.533	1.18098	2.20919	0.0024	0.0197753	yes
LOC_Os03g56250	LOC_Os03g56250	LOC_Os03g56250	Chr3:32043842-32048414	AA_0	AA_50	OK	16.3117	36.9806	1.18086	2.54105	0.00065	0.00762135	yes
LOC_Os12g13295	LOC_Os12g13295	LOC_Os12g13295	Chr12:7409321-7411885	AA_0	AA_50	OK	3.72226	8.43609	1.1804	1.94909	0.00725	0.0428798	yes
LOC_Os02g03840	LOC_Os02g03840	LOC_Os02g03840	Chr2:1617325-1630169	AA_0	AA_50	OK	22.2736	50.4595	1.17979	2.16406	0.0024	0.0197753	yes
LOC_Os02g46460	LOC_Os02g46460	LOC_Os02g46460	Chr2:28312588-28316198	AA_0	AA_50	OK	9.3193	21.1039	1.17922	2.36029	0.0007	0.0080777	yes
LOC_Os10g39460	LOC_Os10g39460	LOC_Os10g39460	Chr10:21058116-21061300	AA_0	AA_50	OK	5.28588	11.9647	1.17856	2.3444	0.00155	0.0144996	yes
LOC_Os07g46380	LOC_Os07g46380	LOC_Os07g46380	Chr7:27677095-27679481	AA_0	AA_50	OK	16.2841	36.851	1.17823	2.55742	0.00025	0.00363444	yes
LOC_Os09g28720	LOC_Os09g28720	LOC_Os09g28720	Chr9:17458949-17460394	AA_0	AA_50	OK	5.29022	11.9674	1.17771	2.06142	0.0054	0.0350011	yes
LOC_Os07g47360	LOC_Os07g47360	LOC_Os07g47360	Chr7:28324761-28335078	AA_0	AA_50	OK	13.8795	31.3745	1.17664	2.50105	0.0006	0.00713594	yes
LOC_Os08g01490	LOC_Os08g01490	LOC_Os08g01490	Chr8:301641-304056	AA_0	AA_50	OK	3.29092	7.43822	1.17647	2.04085	0.0063	0.0390564	yes
LOC_Os03g42820	LOC_Os03g42820	LOC_Os03g42820	Chr3:23855143-23861941	AA_0	AA_50	OK	11.5649	26.1231	1.17557	2.47395	0.0002	0.00309056	yes
LOC_Os05g44770	LOC_Os05g44770	LOC_Os05g44770	Chr5:26017294-26025719	AA_0	AA_50	OK	19.8766	44.8775	1.17492	2.23519	0.0017	0.0154991	yes
LOC_Os05g47700	LOC_Os05g47700	LOC_Os05g47700	Chr5:27330643-27331350	AA_0	AA_50	OK	114.54	258.393	1.17371	2.42278	0.00085	0.00932133	yes
LOC_Os05g01240	LOC_Os05g01240	LOC_Os05g01240	Chr5:160685-167934	AA_0	AA_50	OK	10.9658	24.7354	1.17357	2.54125	0.0003	0.00419651	yes
LOC_Os01g31360	LOC_Os01g31360	LOC_Os01g31360	Chr1:17151654-17157856	AA_0	AA_50	OK	56.1862	126.628	1.17231	2.18263	0.0028	0.0221096	yes
LOC_Os02g21460	LOC_Os02g21460	LOC_Os02g21460	Chr2:12731578-12735314	AA_0	AA_50	OK	47.4944	106.958	1.17122	2.44148	0.00035	0.00475494	yes
LOC_Os07g05370	LOC_Os07g05370	LOC_Os07g05370	Chr7:2458239-2462077	AA_0	AA_50	OK	1.91107	4.30377	1.17122	2.03162	0.00475	0.0321206	yes
LOC_Os12g03070	LOC_Os12g03070	LOC_Os12g03070	Chr12:1156634-1165291	AA_0	AA_50	OK	26.357	59.3122	1.17014	1.9219	0.00755	0.0440585	yes
LOC_Os02g41670	LOC_Os02g41670	LOC_Os02g41670	Chr2:24992826-24995414	AA_0	AA_50	OK	9.00524	20.2642	1.17009	2.43807	0.00105	0.0108705	yes
LOC_Os08g02996	LOC_Os08g02996	LOC_Os08g02996	Chr8:1310612-1313298	AA_0	AA_50	OK	10.5233	23.6679	1.16934	2.47261	0.00095	0.0100958	yes
LOC_Os07g25050	LOC_Os07g25050	LOC_Os07g25050	Chr7:14292223-14292742	AA_0	AA_50	OK	205.942	463.01	1.16881	1.97436	0.0069	0.041462	yes
LOC_Os02g48860	LOC_Os02g48860	LOC_Os02g48860	Chr2:29889274-29891337	AA_0	AA_50	OK	9.84693	22.1224	1.16776	2.40031	0.0009	0.00971903	yes
LOC_Os10g36703	LOC_Os10g36703	LOC_Os10g36703	Chr10:19631245-19632264	AA_0	AA_50	OK	12.4596	27.9785	1.16707	2.10175	0.00335	0.0252036	yes
LOC_Os06g40030	LOC_Os06g40030	LOC_Os06g40030	Chr6:23812297-23815104	AA_0	AA_50	OK	3.16734	7.10914	1.1664	2.13949	0.0031	0.0237686	yes
LOC_Os02g04650	LOC_Os02g04650	LOC_Os02g04650	Chr2:2082473-2085271	AA_0	AA_50	OK	34.2086	76.7783	1.16634	2.22232	0.00195	0.0171105	yes
LOC_Os07g35690	LOC_Os07g35690	LOC_Os07g35690	Chr7:21378089-21381273	AA_0	AA_50	OK	3.31477	7.43159	1.16476	2.09536	0.00435	0.0301617	yes
LOC_Os07g41140	LOC_Os07g41140	LOC_Os07g41140	Chr7:24621063-24624910	AA_0	AA_50	OK	7.94522	17.8091	1.16445	2.52534	0.00035	0.00475494	yes
LOC_Os07g35350	LOC_Os07g35350	LOC_Os07g35350	Chr7:21150010-21152329	AA_0	AA_50	OK	9.09835	20.3913	1.16428	2.11545	0.00495	0.0330917	yes
LOC_Os03g08230	LOC_Os03g08230	LOC_Os03g08230	Chr3:4194282-4196467	AA_0	AA_50	OK	7.12288	15.9612	1.16404	2.34162	0.001	0.0104791	yes
LOC_Os03g14000	LOC_Os03g14000	LOC_Os03g14000	Chr3:7591867-7597447	AA_0	AA_50	OK	14.9925	33.5773	1.16325	2.49468	0.00025	0.00363444	yes
LOC_Os02g17304	LOC_Os02g17304	LOC_Os02g17304	Chr2:9922464-9928349	AA_0	AA_50	OK	5.01269	11.226	1.16318	2.3572	0.0013	0.0127353	yes
LOC_Os07g23740	LOC_Os07g23740	LOC_Os07g23740	Chr7:13399138-13412020	AA_0	AA_50	OK	9.86564	22.0937	1.16315	2.38608	0.00085	0.00932133	yes
LOC_Os11g24170	LOC_Os11g24170	LOC_Os11g24170	Chr11:13743943-13749580	AA_0	AA_50	OK	2.43313	5.44798	1.16291	2.16956	0.00445	0.0306431	yes
LOC_Os02g57430	LOC_Os02g57430	LOC_Os02g57430	Chr2:35199414-35200928	AA_0	AA_50	OK	17.5177	39.1987	1.16199	2.27341	0.0022	0.0186643	yes
LOC_Os06g12876	LOC_Os06g12876	LOC_Os06g12876	Chr6:7047257-7052772	AA_0	AA_50	OK	4.33276	9.68878	1.16103	2.33141	0.0011	0.011291	yes
LOC_Os11g09010	LOC_Os11g09010	LOC_Os11g09010	Chr11:4785127-4789394	AA_0	AA_50	OK	26.124	58.4148	1.16096	2.50504	0.0004	0.00524183	yes
LOC_Os03g57310	LOC_Os03g57310	LOC_Os03g57310	Chr3:32694533-32696110	AA_0	AA_50	OK	16.9816	37.9646	1.16068	2.4227	0.00065	0.00762135	yes
LOC_Os10g41930	LOC_Os10g41930	LOC_Os10g41930	Chr10:22555773-22558016	AA_0	AA_50	OK	5.14486	11.495	1.1598	1.9733	0.00895	0.0498812	yes
LOC_Os01g07120	LOC_Os01g07120	LOC_Os01g07120	Chr1:3356382-3361204	AA_0	AA_50	OK	9.98344	22.305	1.15976	1.87494	0.00855	0.0483008	yes
LOC_Os09g06499	LOC_Os09g06499	LOC_Os09g06499	Chr9:3073883-3092870	AA_0	AA_50	OK	9.46	21.131	1.15945	2.46533	0.0005	0.00625585	yes
LOC_Os04g21110	LOC_Os04g21110	LOC_Os04g21110	Chr4:11869124-11887514	AA_0	AA_50	OK	9.65093	21.5508	1.159	2.51683	0.0006	0.00713594	yes
LOC_Os07g44410	LOC_Os07g44410	LOC_Os07g44410	Chr7:26542979-26545183	AA_0	AA_50	OK	31.7251	70.8058	1.15824	2.42811	0.001	0.0104791	yes
LOC_Os11g35410	LOC_Os11g35410	LOC_Os11g35410	Chr11:20748602-20751918	AA_0	AA_50	OK	2.22704	4.96945	1.15796	2.05836	0.005	0.0333333	yes
LOC_Os03g12620	LOC_Os03g12620	LOC_Os03g12620	Chr3:6698272-6710465	AA_0	AA_50	OK	15.0429	33.5625	1.15776	2.10268	0.00385	0.0277255	yes
LOC_Os04g57410	LOC_Os04g57410	LOC_Os04g57410	Chr4:34161728-34164361	AA_0	AA_50	OK	7.45475	16.6256	1.15718	2.09249	0.00415	0.0292212	yes
LOC_Os08g06630	LOC_Os08g06630	LOC_Os08g06630	Chr8:3732440-3736521	AA_0	AA_50	OK	19.3444	43.1344	1.15692	2.48651	0.0005	0.00625585	yes
LOC_Os10g40510	LOC_Os10g40510	LOC_Os10g40510	Chr10:21690273-21691088	AA_0	AA_50	OK	48.7746	108.753	1.15685	2.30513	0.00195	0.0171105	yes
LOC_Os11g28360	LOC_Os11g28360	LOC_Os11g28360	Chr11:16316872-16321329	AA_0	AA_50	OK	4.1944	9.35162	1.15675	2.08999	0.00315	0.0240524	yes
LOC_Os08g07330	LOC_Os08g07330	LOC_Os08g07330	Chr8:4105397-4109958	AA_0	AA_50	OK	7.46451	16.6386	1.15641	2.44568	0.0006	0.00713594	yes
LOC_Os09g18594	LOC_Os09g18594	LOC_Os09g18594	Chr9:11387144-11396236	AA_0	AA_50	OK	13.2871	29.5992	1.15553	2.46102	0.00115	0.0116354	yes
LOC_Os02g44910	LOC_Os02g44910	LOC_Os02g44910	Chr2:27208201-27212647	AA_0	AA_50	OK	4.44206	9.8926	1.15512	2.1079	0.00385	0.0277255	yes
LOC_Os05g07690	LOC_Os05g07690	LOC_Os05g07690	Chr5:4136102-4139340	AA_0	AA_50	OK	22.2894	49.6327	1.15494	2.41971	0.0011	0.011291	yes
LOC_Os12g31540	LOC_Os12g31540	LOC_Os12g31540	Chr12:18967431-18970531	AA_0	AA_50	OK	7.0245	15.6414	1.1549	2.04731	0.00605	0.0379565	yes
LOC_Os02g02340	LOC_Os02g02340	LOC_Os02g02340	Chr2:775493-778356	AA_0	AA_50	OK	7.41687	16.5131	1.15473	2.25485	0.00215	0.0183501	yes
LOC_Os01g56969	LOC_Os01g56969	LOC_Os01g56969	Chr1:32900890-32902628	AA_0	AA_50	OK	26.1319	58.1792	1.15469	2.32218	0.00165	0.0152045	yes
LOC_Os12g28770	LOC_Os12g28770	LOC_Os12g28770	Chr12:17009381-17011944	AA_0	AA_50	OK	14.7544	32.843	1.15444	2.35655	0.00105	0.0108705	yes
LOC_Os11g36200	LOC_Os11g36200	LOC_Os11g36200	Chr11:21297805-21301732	AA_0	AA_50	OK	4.54426	10.1153	1.15442	2.30934	0.0016	0.0148633	yes
LOC_Os11g45930	LOC_Os11g45930	LOC_Os11g45930	Chr11:27793776-27797821	AA_0	AA_50	OK	3.43719	7.64046	1.15243	2.22984	0.0025	0.0203967	yes
LOC_Os04g48530	LOC_Os04g48530	LOC_Os04g48530	Chr4:28929772-28932034	AA_0	AA_50	OK	5.86175	13.023	1.15166	2.21029	0.00255	0.0206924	yes
LOC_Os03g21380	LOC_Os03g21380	LOC_Os03g21380	Chr3:12223885-12226100	AA_0	AA_50	OK	24.8553	55.2058	1.15127	2.3401	0.00085	0.00932133	yes
LOC_Os06g43570	LOC_Os06g43570	LOC_Os06g43570	Chr6:26199319-26204623	AA_0	AA_50	OK	68.994	153.223	1.15109	2.40893	0.00115	0.0116354	yes
LOC_Os05g15150	LOC_Os05g15150	LOC_Os05g15150	Chr5:8590928-8597017	AA_0	AA_50	OK	1.06164	2.35761	1.15104	1.92973	0.00715	0.0424763	yes
LOC_Os01g54510	LOC_Os01g54510	LOC_Os01g54510	Chr1:31349611-31353161	AA_0	AA_50	OK	13.1693	29.2095	1.14926	2.47348	0.00045	0.00574987	yes
LOC_Os02g10200	LOC_Os02g10200	LOC_Os02g10200	Chr2:5345589-5347486	AA_0	AA_50	OK	92.1548	204.065	1.1469	2.4255	0.00085	0.00932133	yes
LOC_Os05g49420	LOC_Os05g49420	LOC_Os05g49420	Chr5:28334744-28339606	AA_0	AA_50	OK	30.6269	67.8144	1.14679	2.50774	0.00035	0.00475494	yes
LOC_Os07g48750	LOC_Os07g48750	LOC_Os07g48750	Chr7:29182946-29188670	AA_0	AA_50	OK	2.98314	6.60135	1.14593	2.14507	0.00345	0.0257946	yes
LOC_Os01g14440	LOC_Os01g14440	LOC_Os01g14440	Chr1:8084371-8087044	AA_0	AA_50	OK	23.9754	53.0533	1.14589	2.3933	0.00125	0.0123461	yes
LOC_Os02g48320	LOC_Os02g48320	LOC_Os02g48320	Chr2:29571738-29574258	AA_0	AA_50	OK	7.53078	16.6469	1.14438	2.23711	0.0018	0.0161477	yes
LOC_Os05g45840	LOC_Os05g45840	LOC_Os05g45840	Chr5:26554996-26560027	AA_0	AA_50	OK	9.86756	21.7885	1.1428	2.39	0.0008	0.00895256	yes
LOC_Os02g49860	LOC_Os02g49860	LOC_Os02g49860	Chr2:30468749-30470088	AA_0	AA_50	OK	17.3985	38.3189	1.1391	2.25985	0.00235	0.0194969	yes
LOC_Os03g03510	LOC_Os03g03510	LOC_Os03g03510	Chr3:1514621-1519297	AA_0	AA_50	OK	16.1053	35.4693	1.13903	2.45281	0.00055	0.00670705	yes
LOC_Os11g44800	LOC_Os11g44800	LOC_Os11g44800	Chr11:27111942-27113472	AA_0	AA_50	OK	7.90542	17.3899	1.13734	2.06595	0.0057	0.036542	yes
LOC_Os02g31080	LOC_Os02g31080	LOC_Os02g31080	Chr2:18575032-18581693	AA_0	AA_50	OK	5.12262	11.2681	1.13729	2.23925	0.0021	0.018045	yes
LOC_Os05g44810	LOC_Os05g44810	LOC_Os05g44810	Chr5:26052915-26056268	AA_0	AA_50	OK	5.63972	12.4035	1.13705	1.9705	0.0064	0.0393821	yes
LOC_Os08g07010	LOC_Os08g07010	LOC_Os08g07010	Chr8:3928461-3933577	AA_0	AA_50	OK	5.61999	12.3514	1.13603	2.27794	0.00135	0.0130761	yes
LOC_Os02g39730	LOC_Os02g39730	LOC_Os02g39730	Chr2:23998078-24000801	AA_0	AA_50	OK	26.0227	57.1265	1.13439	2.28196	0.00175	0.0158289	yes
LOC_Os06g21140	LOC_Os06g21140	LOC_Os06g21140	Chr6:12212220-12213215	AA_0	AA_50	OK	14.9789	32.8799	1.13428	2.05997	0.0049	0.0328762	yes
LOC_Os04g44840	LOC_Os04g44840	LOC_Os04g44840	Chr4:26543225-26546926	AA_0	AA_50	OK	8.82036	19.3375	1.13249	2.3811	0.0009	0.00971903	yes
LOC_Os10g41060	LOC_Os10g41060	LOC_Os10g41060	Chr10:22055013-22058223	AA_0	AA_50	OK	13.9877	30.6367	1.1311	2.43181	0.00065	0.00762135	yes
LOC_Os04g44910	LOC_Os04g44910	LOC_Os04g44910	Chr4:26576091-26578766	AA_0	AA_50	OK	21.3517	46.7557	1.13079	2.46616	0.00085	0.00932133	yes
LOC_Os08g40620	LOC_Os08g40620	LOC_Os08g40620	Chr8:25712813-25717641	AA_0	AA_50	OK	18.404	40.295	1.13058	2.46869	0.00075	0.00852385	yes
LOC_Os09g01960	LOC_Os09g01960	LOC_Os09g01960	Chr9:656424-658374	AA_0	AA_50	OK	19.1808	41.9934	1.1305	2.41076	0.0006	0.00713594	yes
LOC_Os04g41100	LOC_Os04g41100	LOC_Os04g41100	Chr4:24371791-24378071	AA_0	AA_50	OK	24.5877	53.8071	1.12986	2.33208	0.00175	0.0158289	yes
LOC_Os08g36630	LOC_Os08g36630	LOC_Os08g36630	Chr8:23117027-23119494	AA_0	AA_50	OK	14.4218	31.5273	1.12835	2.2577	0.0016	0.0148633	yes
LOC_Os12g43930	LOC_Os12g43930	LOC_Os12g43930	Chr12:27263718-27265922	AA_0	AA_50	OK	15.2855	33.3942	1.12743	2.28686	0.0015	0.0141142	yes
LOC_Os10g40570	LOC_Os10g40570	LOC_Os10g40570	Chr10:21724415-21727181	AA_0	AA_50	OK	12.8232	28.0128	1.12733	2.36401	0.00155	0.0144996	yes
LOC_Os03g44780	LOC_Os03g44780	LOC_Os03g44780	Chr3:25250966-25254323	AA_0	AA_50	OK	5.53077	12.0808	1.12716	2.28364	0.0017	0.0154991	yes
LOC_Os01g64730	LOC_Os01g64730	LOC_Os01g64730	Chr1:37556673-37560104	AA_0	AA_50	OK	24.6417	53.8191	1.12702	2.42117	0.00085	0.00932133	yes
LOC_Os08g40530	LOC_Os08g40530	LOC_Os08g40530	Chr8:25652017-25659725	AA_0	AA_50	OK	23.7776	51.9264	1.12686	2.43697	0.00035	0.00475494	yes
LOC_Os05g23990	LOC_Os05g23990	LOC_Os05g23990	Chr5:13817136-13822276	AA_0	AA_50	OK	2.78763	6.0863	1.12653	2.21792	0.0029	0.0226613	yes
LOC_Os01g54400	LOC_Os01g54400	LOC_Os01g54400	Chr1:31298866-31300184	AA_0	AA_50	OK	41.1287	89.747	1.12572	2.46397	0.00015	0.0024501	yes
LOC_Os11g47809	LOC_Os11g47809	LOC_Os11g47809	Chr11:28827675-28828513	AA_0	AA_50	OK	290.396	633.388	1.12507	2.29108	0.00135	0.0130761	yes
LOC_Os03g28140	LOC_Os03g28140	LOC_Os03g28140	Chr3:16182021-16192749	AA_0	AA_50	OK	2.71657	5.92501	1.12503	2.27154	0.0018	0.0161477	yes
LOC_Os05g44340	LOC_Os05g44340	LOC_Os05g44340	Chr5:25803529-25807160	AA_0	AA_50	OK	4.51923	9.85186	1.12432	1.96056	0.00735	0.043248	yes
LOC_Os12g36270	LOC_Os12g36270	LOC_Os12g36270	Chr12:22213879-22218978	AA_0	AA_50	OK	4.94814	10.783	1.1238	2.21334	0.0023	0.0192346	yes
LOC_Os10g35840	LOC_Os10g35840	LOC_Os10g35840	Chr10:19159092-19162504	AA_0	AA_50	OK	87.6822	190.894	1.12242	2.15281	0.0025	0.0203967	yes
LOC_Os01g43710	LOC_Os01g43710	LOC_Os01g43710	Chr1:25045175-25049414	AA_0	AA_50	OK	15.1226	32.9157	1.12207	2.4295	0.00055	0.00670705	yes
LOC_Os09g31031	LOC_Os09g31031	LOC_Os09g31031	Chr9:18669316-18671727	AA_0	AA_50	OK	38.6813	84.1815	1.12187	2.30146	0.0013	0.0127353	yes
LOC_Os04g52330	LOC_Os04g52330	LOC_Os04g52330	Chr4:31095597-31097725	AA_0	AA_50	OK	10.8023	23.499	1.12125	2.22563	0.0024	0.0197753	yes
LOC_Os06g50040	LOC_Os06g50040	LOC_Os06g50040	Chr6:30314748-30315668	AA_0	AA_50	OK	13.3911	29.1236	1.12092	2.07197	0.0039	0.0279434	yes
LOC_Os08g08840	LOC_Os08g08840	LOC_Os08g08840	Chr8:5139636-5143709	AA_0	AA_50	OK	49.8538	108.358	1.12003	2.39517	0.0009	0.00971903	yes
LOC_Os06g09660	LOC_Os06g09660	LOC_Os06g09660	Chr6:4926491-4932177	AA_0	AA_50	OK	7.81485	16.9832	1.11982	2.37217	0.0011	0.011291	yes
LOC_Os07g47530	LOC_Os07g47530	LOC_Os07g47530	Chr7:28423641-28435326	AA_0	AA_50	OK	22.2277	48.2941	1.11949	2.38161	0.0008	0.00895256	yes
LOC_Os12g38770	LOC_Os12g38770	LOC_Os12g38770	Chr12:23819143-23822341	AA_0	AA_50	OK	3.96278	8.60924	1.11937	1.90448	0.0075	0.0438731	yes
LOC_Os03g61890	LOC_Os03g61890	LOC_Os03g61890	Chr3:35084771-35090299	AA_0	AA_50	OK	10.4862	22.7813	1.11935	2.46333	0.0005	0.00625585	yes
LOC_Os10g40934	LOC_Os10g40934	LOC_Os10g40934	Chr10:21988521-21993690	AA_0	AA_50	OK	17.7223	38.4988	1.11925	1.96183	0.0057	0.036542	yes
LOC_Os02g36380	LOC_Os02g36380	LOC_Os02g36380	Chr2:21976508-21980296	AA_0	AA_50	OK	17.1575	37.2312	1.11767	2.43567	0.00015	0.0024501	yes
LOC_Os04g45160	LOC_Os04g45160	LOC_Os04g45160	Chr4:26695623-26700535	AA_0	AA_50	OK	4.40152	9.55007	1.11751	2.05955	0.00385	0.0277255	yes
LOC_Os06g46270	LOC_Os06g46270	LOC_Os06g46270	Chr6:28037568-28041909	AA_0	AA_50	OK	6.35559	13.789	1.11742	2.00211	0.0061	0.0381309	yes
LOC_Os02g39950	LOC_Os02g39950	LOC_Os02g39950	Chr2:24158476-24163085	AA_0	AA_50	OK	5.08961	11.0287	1.11564	1.97743	0.00695	0.0416481	yes
LOC_Os02g02670	LOC_Os02g02670	LOC_Os02g02670	Chr2:988441-995506	AA_0	AA_50	OK	3.25943	7.06087	1.11523	2.27719	0.0017	0.0154991	yes
LOC_Os02g04490	LOC_Os02g04490	LOC_Os02g04490	Chr2:1986421-1997362	AA_0	AA_50	OK	15.9257	34.493	1.11495	2.36362	0.00135	0.0130761	yes
LOC_Os08g34060	LOC_Os08g34060	LOC_Os08g34060	Chr8:21337592-21354581	AA_0	AA_50	OK	19.4931	42.217	1.11486	2.41216	0.0009	0.00971903	yes
LOC_Os04g43340	LOC_Os04g43340	LOC_Os04g43340	Chr4:25631834-25636842	AA_0	AA_50	OK	2.29499	4.96829	1.11426	2.03023	0.00535	0.0347707	yes
LOC_Os01g56300	LOC_Os01g56300	LOC_Os01g56300	Chr1:32433083-32439784	AA_0	AA_50	OK	23.9415	51.8159	1.11388	2.38182	0.0009	0.00971903	yes
LOC_Os03g22670	LOC_Os03g22670	LOC_Os03g22670	Chr3:13087396-13093802	AA_0	AA_50	OK	5.98693	12.9549	1.11361	2.35005	0.0007	0.0080777	yes
LOC_Os01g50040	LOC_Os01g50040	LOC_Os01g50040	Chr1:28746511-28751346	AA_0	AA_50	OK	5.82166	12.5973	1.11361	2.07755	0.00305	0.0234675	yes
LOC_Os05g44100	LOC_Os05g44100	LOC_Os05g44100	Chr5:25641594-25646409	AA_0	AA_50	OK	17.6325	38.1395	1.11305	2.41511	0.0007	0.0080777	yes
LOC_Os11g02240	LOC_Os11g02240	LOC_Os11g02240	Chr11:630579-633695	AA_0	AA_50	OK	55.7879	120.64	1.11269	2.34093	0.0009	0.00971903	yes
LOC_Os01g54480	LOC_Os01g54480	LOC_Os01g54480	Chr1:31331307-31337161	AA_0	AA_50	OK	9.64304	20.8479	1.11234	2.24464	0.0018	0.0161477	yes
LOC_Os05g44310	LOC_Os05g44310	LOC_Os05g44310	Chr5:25781734-25788582	AA_0	AA_50	OK	40.0732	86.5997	1.11173	2.3058	0.00145	0.0137459	yes
LOC_Os01g72080	LOC_Os01g72080	LOC_Os01g72080	Chr1:41818278-41819489	AA_0	AA_50	OK	105.317	227.507	1.11117	2.27182	0.0014	0.0134092	yes
LOC_Os06g38320	LOC_Os06g38320	LOC_Os06g38320	Chr6:22699040-22705078	AA_0	AA_50	OK	19.0142	41.0694	1.11099	2.20242	0.00175	0.0158289	yes
LOC_Os02g27110	LOC_Os02g27110	LOC_Os02g27110	Chr2:15931296-15950110	AA_0	AA_50	OK	8.53706	18.4373	1.11082	2.37816	0.00085	0.00932133	yes
LOC_Os02g01510	LOC_Os02g01510	LOC_Os02g01510	Chr2:295301-299174	AA_0	AA_50	OK	24.2238	52.3085	1.11062	2.40641	0.00085	0.00932133	yes
LOC_Os12g18650	LOC_Os12g18650	LOC_Os12g18650	Chr12:10770954-10775430	AA_0	AA_50	OK	34.7064	74.898	1.10973	2.35326	0.001	0.0104791	yes
LOC_Os06g43990	LOC_Os06g43990	LOC_Os06g43990	Chr6:26496997-26498376	AA_0	AA_50	OK	11.0253	23.7775	1.10877	2.04044	0.0052	0.0340998	yes
LOC_Os07g17250	LOC_Os07g17250	LOC_Os07g17250	Chr7:10173156-10176827	AA_0	AA_50	OK	5.5941	12.0566	1.10784	2.32943	0.00095	0.0100958	yes
LOC_Os07g10420	LOC_Os07g10420	LOC_Os07g10420	Chr7:5598637-5600789	AA_0	AA_50	OK	37.9426	81.7144	1.10677	2.25528	0.0022	0.0186643	yes
LOC_Os03g04370	LOC_Os03g04370	LOC_Os03g04370	Chr3:2014047-2014770	AA_0	AA_50	OK	13.8129	29.7416	1.10646	1.91834	0.00835	0.0473935	yes
LOC_Os07g14150	LOC_Os07g14150	LOC_Os07g14150	Chr7:8075626-8078201	AA_0	AA_50	OK	112.629	242.419	1.10593	2.36095	0.0009	0.00971903	yes
LOC_Os02g50600	LOC_Os02g50600	LOC_Os02g50600	Chr2:30899533-30901300	AA_0	AA_50	OK	24.8418	53.4529	1.1055	2.32551	0.0019	0.0168438	yes
LOC_Os06g17950	LOC_Os06g17950	LOC_Os06g17950	Chr6:10435815-10441907	AA_0	AA_50	OK	2.84389	6.11639	1.10482	2.14939	0.0034	0.0254841	yes
LOC_Os09g05030	LOC_Os09g05030	LOC_Os09g05030	Chr9:2703210-2707348	AA_0	AA_50	OK	8.58157	18.4447	1.1039	2.24503	0.00215	0.0183501	yes
LOC_Os12g41090	LOC_Os12g41090	LOC_Os12g41090	Chr12:25444741-25446274	AA_0	AA_50	OK	6.48227	13.9265	1.10326	2.01716	0.0054	0.0350011	yes
LOC_Os04g52390	LOC_Os04g52390	LOC_Os04g52390	Chr4:31128275-31133418	AA_0	AA_50	OK	7.20628	15.4778	1.10288	2.3455	0.00125	0.0123461	yes
LOC_Os01g52640	LOC_Os01g52640	LOC_Os01g52640	Chr1:30257751-30264381	AA_0	AA_50	OK	12.1301	26.0213	1.1011	2.38675	0.0005	0.00625585	yes
LOC_Os11g38870	LOC_Os11g38870	LOC_Os11g38870	Chr11:23128488-23137598	AA_0	AA_50	OK	10.8275	23.2167	1.10046	2.19806	0.0018	0.0161477	yes
LOC_Os02g56310	LOC_Os02g56310	LOC_Os02g56310	Chr2:34468751-34470197	AA_0	AA_50	OK	9.48214	20.3314	1.10042	2.05582	0.00415	0.0292212	yes
LOC_Os02g37330	LOC_Os02g37330	LOC_Os02g37330	Chr2:22561897-22562946	AA_0	AA_50	OK	23.6749	50.7595	1.10032	2.18346	0.00225	0.0189349	yes
LOC_Os10g30610	LOC_Os10g30610	LOC_Os10g30610	Chr10:15928795-15936732	AA_0	AA_50	OK	5.70298	12.2237	1.09989	2.15512	0.00385	0.0277255	yes
LOC_Os09g31514	LOC_Os09g31514	LOC_Os09g31514	Chr9:19020419-19024392	AA_0	AA_50	OK	12.9423	27.7209	1.09887	2.1312	0.00295	0.0229476	yes
LOC_Os02g07010	LOC_Os02g07010	LOC_Os02g07010	Chr2:3580316-3581779	AA_0	AA_50	OK	9.23087	19.7648	1.09839	2.13244	0.0025	0.0203967	yes
LOC_Os06g51390	LOC_Os06g51390	LOC_Os06g51390	Chr6:31127414-31130682	AA_0	AA_50	OK	23.1251	49.5104	1.09827	2.38384	0.00085	0.00932133	yes
LOC_Os11g07060	LOC_Os11g07060	LOC_Os11g07060	Chr11:3517012-3522211	AA_0	AA_50	OK	2.18315	4.67188	1.09759	1.98637	0.006	0.0377708	yes
LOC_Os02g54150	LOC_Os02g54150	LOC_Os02g54150	Chr2:33192322-33198654	AA_0	AA_50	OK	19.431	41.5604	1.09685	2.40025	0.0006	0.00713594	yes
LOC_Os01g68720	LOC_Os01g68720	LOC_Os01g68720	Chr1:39918934-39920664	AA_0	AA_50	OK	7.61965	16.2911	1.09628	2.033	0.00485	0.0326408	yes
LOC_Os07g35260	LOC_Os07g35260	LOC_Os07g35260	Chr7:21104508-21110008	AA_0	AA_50	OK	5.6576	12.0954	1.09619	2.14831	0.003	0.0232314	yes
LOC_Os08g44400	LOC_Os08g44400	LOC_Os08g44400	Chr8:27938210-27941161	AA_0	AA_50	OK	20.4647	43.7479	1.09608	2.30078	0.0012	0.0119701	yes
LOC_Os09g35800	LOC_Os09g35800	LOC_Os09g35800	Chr9:20600603-20603003	AA_0	AA_50	OK	8.14231	17.4022	1.09576	2.03107	0.00535	0.0347707	yes
LOC_Os04g57300	LOC_Os04g57300	LOC_Os04g57300	Chr4:34114117-34116955	AA_0	AA_50	OK	104.693	223.34	1.09308	1.95665	0.007	0.0418331	yes
LOC_Os05g02420	LOC_Os05g02420	LOC_Os05g02420	Chr5:801086-803464	AA_0	AA_50	OK	63.8341	136.164	1.09295	2.17059	0.00265	0.0212459	yes
LOC_Os06g48570	LOC_Os06g48570	LOC_Os06g48570	Chr6:29383236-29386915	AA_0	AA_50	OK	7.40745	15.7987	1.09276	2.25895	0.0016	0.0148633	yes
LOC_Os03g44150	LOC_Os03g44150	LOC_Os03g44150	Chr3:24810050-24818067	AA_0	AA_50	OK	16.2358	34.6089	1.09197	2.34327	0.00075	0.00852385	yes
LOC_Os01g43540	LOC_Os01g43540	LOC_Os01g43540	Chr1:24937664-24942905	AA_0	AA_50	OK	104.785	223.265	1.09133	2.14411	0.0035	0.0260874	yes
LOC_Os10g40830	LOC_Os10g40830	LOC_Os10g40830	Chr10:21953517-21957289	AA_0	AA_50	OK	9.76968	20.7984	1.09009	2.16699	0.0026	0.0209568	yes
LOC_Os03g17180	LOC_Os03g17180	LOC_Os03g17180	Chr3:9557458-9566526	AA_0	AA_50	OK	19.9569	42.4825	1.08998	2.30128	0.00155	0.0144996	yes
LOC_Os03g05800	LOC_Os03g05800	LOC_Os03g05800	Chr3:2897475-2900290	AA_0	AA_50	OK	11.8794	25.2721	1.08909	1.97224	0.00685	0.041275	yes
LOC_Os07g48630	LOC_Os07g48630	LOC_Os07g48630	Chr7:29115868-29118681	AA_0	AA_50	OK	76.4167	162.534	1.08879	2.08718	0.00455	0.0311357	yes
LOC_Os01g68680	LOC_Os01g68680	LOC_Os01g68680	Chr1:39881006-39890797	AA_0	AA_50	OK	11.2306	23.8846	1.08864	2.38108	0.00095	0.0100958	yes
LOC_Os05g34950	LOC_Os05g34950	LOC_Os05g34950	Chr5:20759445-20764167	AA_0	AA_50	OK	9.06324	19.2691	1.08819	2.28391	0.00145	0.0137459	yes
LOC_Os03g10240	LOC_Os03g10240	LOC_Os03g10240	Chr3:5214068-5217741	AA_0	AA_50	OK	8.22774	17.4803	1.08716	2.19296	0.00275	0.0218007	yes
LOC_Os06g47650	LOC_Os06g47650	LOC_Os06g47650	Chr6:28853370-28856936	AA_0	AA_50	OK	1.92958	4.09691	1.08625	1.9103	0.00835	0.0473935	yes
LOC_Os01g12710	LOC_Os01g12710	LOC_Os01g12710	Chr1:7024296-7030610	AA_0	AA_50	OK	67.931	144.188	1.08581	2.04404	0.0039	0.0279434	yes
LOC_Os04g37980	LOC_Os04g37980	LOC_Os04g37980	Chr4:22598599-22601305	AA_0	AA_50	OK	4.05623	8.60333	1.08476	1.89681	0.00795	0.0457054	yes
LOC_Os06g24704	LOC_Os06g24704	LOC_Os06g24704	Chr6:14504076-14512950	AA_0	AA_50	OK	19.6976	41.7443	1.08356	2.32861	0.00135	0.0130761	yes
LOC_Os07g01940	LOC_Os07g01940	LOC_Os07g01940	Chr7:574934-582193	AA_0	AA_50	OK	12.974	27.4863	1.08309	2.37653	0.00095	0.0100958	yes
LOC_Os04g28480	LOC_Os04g28480	LOC_Os04g28480	Chr4:16863757-16870091	AA_0	AA_50	OK	9.81578	20.7921	1.08286	2.30393	0.001	0.0104791	yes
LOC_Os11g47460	LOC_Os11g47460	LOC_Os11g47460	Chr11:28703898-28705306	AA_0	AA_50	OK	13.4893	28.573	1.08283	2.09385	0.0037	0.0269845	yes
[truncated: 1,840 more rows]
