# Supplementary material for: Chromatin states responsible for the regulation of differentially expressed genes under 60Co~γ ray radiation in rice
Source: BMC Genomics. 2017 Oct 12;18:778. doi: 10.1186/s12864-017-4172-x (PMC5639768; doi:10.1186/s12864-017-4172-x)
Supplement: Supplementary file 5 — Summary of GO terms corresponding to up- and down-regulated genes. (XLS 326 kb) [file 12864_2017_4172_MOESM5_ESM.xls]

## Sheet: down_regulated genes
GO_acc	FDR	term_type	Term	queryitem	querytotal	bgitem	bgtotal	pvalue	FDR	entries
GO:0006412	1.5e-36	P	translation	118	921	683	24460	1.4e-39	1.5e-36	// LOC_Os08g40610 // LOC_Os01g39010 // LOC_Os10g32820 // LOC_Os05g18750 // LOC_Os04g38750 // LOC_Os08g39500 // LOC_Os12g32240 // LOC_Os07g12250 // LOC_Os11g05370 // LOC_Os06g03790 // LOC_Os03g51510 // LOC_Os06g46930 // LOC_Os01g51020 // LOC_Os01g66379 // LOC_Os03g07290 // LOC_Os02g18380 // LOC_Os09g19980 // LOC_Os05g46430 // LOC_Os07g26740 // LOC_Os05g06310 // LOC_Os07g38540 // LOC_Os05g48220 // …
GO:0010467	4.6e-26	P	gene expression	218	921	2581	24460	8.9e-29	4.6e-26	// LOC_Os02g45570 // LOC_Os04g47890 // LOC_Os10g01570 // LOC_Os06g39906 // LOC_Os08g40610 // LOC_Os05g18750 // LOC_Os12g13570 // LOC_Os02g34840 // LOC_Os08g21840 // LOC_Os04g38750 // LOC_Os08g39500 // LOC_Os01g74540 // LOC_Os02g40880 // LOC_Os12g32240 // LOC_Os07g12250 // LOC_Os11g05370 // LOC_Os03g55164 // LOC_Os03g07540 // LOC_Os11g13930 // LOC_Os08g03520 // LOC_Os06g10310 // LOC_Os03g51510 // …
GO:0071103	1.7e-23	P	DNA conformation change	40	921	92	24460	4.9e-26	1.7e-23	// LOC_Os01g64640 // LOC_Os01g62230 // LOC_Os06g16980 // LOC_Os08g34240 // LOC_Os10g28230 // LOC_Os06g06510 // LOC_Os01g06010 // LOC_Os01g61920 // LOC_Os05g38740 // LOC_Os10g39410 // LOC_Os12g25120 // LOC_Os01g05900 // LOC_Os01g16290 // LOC_Os02g45940 // LOC_Os03g58470 // LOC_Os01g51450 // LOC_Os01g05630 // LOC_Os05g49860 // LOC_Os03g06670 // LOC_Os07g36500 // LOC_Os07g36130 // LOC_Os04g34240 // …
GO:0034728	2.5e-23	P	nucleosome organization	36	921	70	24460	1.7e-25	2.5e-23	// LOC_Os01g64640 // LOC_Os01g62230 // LOC_Os10g28230 // LOC_Os06g06510 // LOC_Os01g06010 // LOC_Os12g25120 // LOC_Os05g38740 // LOC_Os10g39410 // LOC_Os01g61920 // LOC_Os01g05900 // LOC_Os01g05610 // LOC_Os02g45940 // LOC_Os03g58470 // LOC_Os01g51450 // LOC_Os01g05630 // LOC_Os05g49860 // LOC_Os03g06670 // LOC_Os07g36500 // LOC_Os07g36130 // LOC_Os04g34240 // LOC_Os04g18090 // LOC_Os11g05730 // …
GO:0065004	2.5e-23	P	protein-DNA complex assembly	36	921	70	24460	1.7e-25	2.5e-23	// LOC_Os01g64640 // LOC_Os01g62230 // LOC_Os10g28230 // LOC_Os06g06510 // LOC_Os01g06010 // LOC_Os12g25120 // LOC_Os05g38740 // LOC_Os10g39410 // LOC_Os01g61920 // LOC_Os01g05900 // LOC_Os01g05610 // LOC_Os02g45940 // LOC_Os03g58470 // LOC_Os01g51450 // LOC_Os01g05630 // LOC_Os05g49860 // LOC_Os03g06670 // LOC_Os07g36500 // LOC_Os07g36130 // LOC_Os04g34240 // LOC_Os04g18090 // LOC_Os11g05730 // …
GO:0031497	2.5e-23	P	chromatin assembly	36	921	70	24460	1.7e-25	2.5e-23	// LOC_Os01g64640 // LOC_Os01g62230 // LOC_Os10g28230 // LOC_Os06g06510 // LOC_Os01g06010 // LOC_Os12g25120 // LOC_Os05g38740 // LOC_Os10g39410 // LOC_Os01g61920 // LOC_Os01g05900 // LOC_Os01g05610 // LOC_Os02g45940 // LOC_Os03g58470 // LOC_Os01g51450 // LOC_Os01g05630 // LOC_Os05g49860 // LOC_Os03g06670 // LOC_Os07g36500 // LOC_Os07g36130 // LOC_Os04g34240 // LOC_Os04g18090 // LOC_Os11g05730 // …
GO:0006334	2.5e-23	P	nucleosome assembly	36	921	70	24460	1.7e-25	2.5e-23	// LOC_Os01g64640 // LOC_Os01g62230 // LOC_Os10g28230 // LOC_Os06g06510 // LOC_Os01g06010 // LOC_Os12g25120 // LOC_Os05g38740 // LOC_Os10g39410 // LOC_Os01g61920 // LOC_Os01g05900 // LOC_Os01g05610 // LOC_Os02g45940 // LOC_Os03g58470 // LOC_Os01g51450 // LOC_Os01g05630 // LOC_Os05g49860 // LOC_Os03g06670 // LOC_Os07g36500 // LOC_Os07g36130 // LOC_Os04g34240 // LOC_Os04g18090 // LOC_Os11g05730 // …
GO:0006323	3.1e-23	P	DNA packaging	36	921	71	24460	2.4e-25	3.1e-23	// LOC_Os01g64640 // LOC_Os01g62230 // LOC_Os10g28230 // LOC_Os06g06510 // LOC_Os01g06010 // LOC_Os12g25120 // LOC_Os05g38740 // LOC_Os10g39410 // LOC_Os01g61920 // LOC_Os01g05900 // LOC_Os01g05610 // LOC_Os02g45940 // LOC_Os03g58470 // LOC_Os01g51450 // LOC_Os01g05630 // LOC_Os05g49860 // LOC_Os03g06670 // LOC_Os07g36500 // LOC_Os07g36130 // LOC_Os04g34240 // LOC_Os04g18090 // LOC_Os11g05730 // …
GO:0044085	1.3e-21	P	cellular component biogenesis	57	921	262	24460	1.2e-23	1.3e-21	// LOC_Os01g64640 // LOC_Os01g62230 // LOC_Os02g03050 // LOC_Os06g16290 // LOC_Os10g28230 // LOC_Os06g06510 // LOC_Os01g06010 // LOC_Os03g17100 // LOC_Os01g61920 // LOC_Os05g38740 // LOC_Os10g39410 // LOC_Os12g25120 // LOC_Os11g37080 // LOC_Os03g01530 // LOC_Os03g13800 // LOC_Os05g02300 // LOC_Os01g05610 // LOC_Os02g45940 // LOC_Os03g58470 // LOC_Os01g51450 // LOC_Os01g05630 // LOC_Os01g46020 // …
GO:0034622	2.5e-19	P	cellular macromolecular complex assembly	41	921	140	24460	2.4e-21	2.5e-19	// LOC_Os01g64640 // LOC_Os01g62230 // LOC_Os10g28230 // LOC_Os06g06510 // LOC_Os01g06010 // LOC_Os01g61920 // LOC_Os05g38740 // LOC_Os10g39410 // LOC_Os12g25120 // LOC_Os03g01530 // LOC_Os01g05900 // LOC_Os01g05610 // LOC_Os02g45940 // LOC_Os03g58470 // LOC_Os01g51450 // LOC_Os01g05630 // LOC_Os05g49860 // LOC_Os03g06670 // LOC_Os11g37100 // LOC_Os07g36130 // LOC_Os04g34240 // LOC_Os04g18090 // …
GO:0034621	5.7e-19	P	cellular macromolecular complex subunit organization	42	921	153	24460	6.1e-21	5.7e-19	// LOC_Os01g64640 // LOC_Os01g62230 // LOC_Os10g28230 // LOC_Os06g06510 // LOC_Os01g06010 // LOC_Os01g61920 // LOC_Os05g38740 // LOC_Os10g39410 // LOC_Os12g25120 // LOC_Os03g01530 // LOC_Os04g18090 // LOC_Os01g05900 // LOC_Os01g05610 // LOC_Os02g45940 // LOC_Os03g58470 // LOC_Os01g51450 // LOC_Os01g05630 // LOC_Os05g49860 // LOC_Os03g06670 // LOC_Os11g37100 // LOC_Os07g36130 // LOC_Os04g34240 // …
GO:0065003	2e-17	P	macromolecular complex assembly	44	921	191	24460	2.3e-19	2e-17	// LOC_Os01g64640 // LOC_Os01g62230 // LOC_Os10g28230 // LOC_Os06g06510 // LOC_Os01g06010 // LOC_Os01g61920 // LOC_Os05g38740 // LOC_Os10g39410 // LOC_Os12g25120 // LOC_Os03g01530 // LOC_Os01g05900 // LOC_Os01g05610 // LOC_Os02g45940 // LOC_Os03g58470 // LOC_Os01g51450 // LOC_Os01g05630 // LOC_Os01g46020 // LOC_Os05g49860 // LOC_Os03g06670 // LOC_Os02g30800 // LOC_Os11g37100 // LOC_Os07g36130 // …
GO:0022607	2.6e-17	P	cellular component assembly	44	921	193	24460	3.3e-19	2.6e-17	// LOC_Os01g64640 // LOC_Os01g62230 // LOC_Os10g28230 // LOC_Os06g06510 // LOC_Os01g06010 // LOC_Os01g61920 // LOC_Os05g38740 // LOC_Os10g39410 // LOC_Os12g25120 // LOC_Os03g01530 // LOC_Os01g05900 // LOC_Os01g05610 // LOC_Os02g45940 // LOC_Os03g58470 // LOC_Os01g51450 // LOC_Os01g05630 // LOC_Os01g46020 // LOC_Os05g49860 // LOC_Os03g06670 // LOC_Os02g30800 // LOC_Os11g37100 // LOC_Os07g36130 // …
GO:0043933	2.9e-17	P	macromolecular complex subunit organization	45	921	204	24460	3.9e-19	2.9e-17	// LOC_Os01g64640 // LOC_Os01g62230 // LOC_Os10g28230 // LOC_Os06g06510 // LOC_Os01g06010 // LOC_Os01g61920 // LOC_Os05g38740 // LOC_Os10g39410 // LOC_Os12g25120 // LOC_Os03g01530 // LOC_Os04g18090 // LOC_Os01g05900 // LOC_Os01g05610 // LOC_Os02g45940 // LOC_Os03g58470 // LOC_Os01g51450 // LOC_Os01g05630 // LOC_Os01g46020 // LOC_Os05g49860 // LOC_Os03g06670 // LOC_Os02g30800 // LOC_Os11g37100 // …
GO:0006261	1.4e-09	P	DNA-dependent DNA replication	13	921	18	24460	2e-11	1.4e-09	// LOC_Os02g52460 // LOC_Os02g55410 // LOC_Os06g16980 // LOC_Os11g03430 // LOC_Os12g37400 // LOC_Os01g36390 // LOC_Os05g14590 // LOC_Os05g06840 // LOC_Os11g29380 // LOC_Os07g22400 // LOC_Os12g03130 // LOC_Os05g39850 // LOC_Os05g29010
GO:0007017	4.1e-08	P	microtubule-based process	20	921	82	24460	6.4e-10	4.1e-08	// LOC_Os03g01530 // LOC_Os01g14090 // LOC_Os11g40600 // LOC_Os05g33030 // LOC_Os03g39020 // LOC_Os02g16909 // LOC_Os01g42070 // LOC_Os12g42160 // LOC_Os04g30720 // LOC_Os02g28850 // LOC_Os03g02290 // LOC_Os04g56970 // LOC_Os07g01490 // LOC_Os12g39980 // LOC_Os03g17164 // LOC_Os05g38480 // LOC_Os01g33040 // LOC_Os02g56540 // LOC_Os03g53920 // LOC_Os04g28260
GO:0007018	4.5e-08	P	microtubule-based movement	17	921	56	24460	7.4e-10	4.5e-08	// LOC_Os03g01530 // LOC_Os01g14090 // LOC_Os03g17164 // LOC_Os05g33030 // LOC_Os03g39020 // LOC_Os01g42070 // LOC_Os04g30720 // LOC_Os02g28850 // LOC_Os03g02290 // LOC_Os07g01490 // LOC_Os12g39980 // LOC_Os12g42160 // LOC_Os05g38480 // LOC_Os01g33040 // LOC_Os02g56540 // LOC_Os03g53920 // LOC_Os04g28260
GO:0044267	4.4e-07	P	cellular protein metabolic process	174	921	2983	24460	7.7e-09	4.4e-07	// LOC_Os08g40610 // LOC_Os01g39010 // LOC_Os10g32820 // LOC_Os02g08364 // LOC_Os05g18750 // LOC_Os11g13860 // LOC_Os08g02440 // LOC_Os04g36890 // LOC_Os04g38750 // LOC_Os08g39500 // LOC_Os05g30820 // LOC_Os12g32240 // LOC_Os07g12250 // LOC_Os07g38640 // LOC_Os06g45340 // LOC_Os11g05370 // LOC_Os06g03790 // LOC_Os03g51510 // LOC_Os06g46930 // LOC_Os01g51020 // LOC_Os03g50080 // LOC_Os01g66379 // …
GO:0022613	1.4e-06	P	ribonucleoprotein complex biogenesis	15	921	55	24460	2.5e-08	1.4e-06	// LOC_Os02g57590 // LOC_Os07g47420 // LOC_Os11g37080 // LOC_Os03g13800 // LOC_Os03g60750 // LOC_Os03g51984 // LOC_Os02g03050 // LOC_Os12g04010 // LOC_Os06g16290 // LOC_Os11g37100 // LOC_Os11g04200 // LOC_Os09g37860 // LOC_Os05g49130 // LOC_Os01g74190 // LOC_Os05g08360
GO:0006270	1.5e-06	P	DNA replication initiation	8	921	8	24460	2.9e-08	1.5e-06	// LOC_Os12g37400 // LOC_Os11g03430 // LOC_Os02g55410 // LOC_Os01g36390 // LOC_Os05g14590 // LOC_Os11g29380 // LOC_Os12g03130 // LOC_Os05g39850
GO:0042254	5e-06	P	ribosome biogenesis	14	921	53	24460	1e-07	5e-06	// LOC_Os02g57590 // LOC_Os07g47420 // LOC_Os11g37080 // LOC_Os03g13800 // LOC_Os03g60750 // LOC_Os03g51984 // LOC_Os02g03050 // LOC_Os12g04010 // LOC_Os06g16290 // LOC_Os11g04200 // LOC_Os09g37860 // LOC_Os05g49130 // LOC_Os01g74190 // LOC_Os05g08360
GO:0006396	7.6e-06	P	RNA processing	26	921	196	24460	1.6e-07	7.6e-06	// LOC_Os01g53890 // LOC_Os11g20689 // LOC_Os03g51984 // LOC_Os02g03050 // LOC_Os08g23730 // LOC_Os11g37080 // LOC_Os03g63720 // LOC_Os10g21360 // LOC_Os11g37100 // LOC_Os06g35470 // LOC_Os01g59510 // LOC_Os04g42200 // LOC_Os02g57590 // LOC_Os07g10350 // LOC_Os12g04010 // LOC_Os01g74190 // LOC_Os05g25400 // LOC_Os03g60750 // LOC_Os11g13420 // LOC_Os02g28850 // LOC_Os11g04200 // LOC_Os09g37860 // …
GO:0006364	1.5e-05	P	rRNA processing	11	921	33	24460	3.5e-07	1.5e-05	// LOC_Os02g57590 // LOC_Os11g37080 // LOC_Os03g60750 // LOC_Os03g51984 // LOC_Os02g03050 // LOC_Os12g04010 // LOC_Os11g04200 // LOC_Os09g37860 // LOC_Os05g49130 // LOC_Os01g74190 // LOC_Os05g08360
GO:0016072	1.5e-05	P	rRNA metabolic process	11	921	33	24460	3.5e-07	1.5e-05	// LOC_Os02g57590 // LOC_Os11g37080 // LOC_Os03g60750 // LOC_Os03g51984 // LOC_Os02g03050 // LOC_Os12g04010 // LOC_Os11g04200 // LOC_Os09g37860 // LOC_Os05g49130 // LOC_Os01g74190 // LOC_Os05g08360
GO:0034470	0.00019	P	ncRNA processing	15	921	88	24460	4.6e-06	0.00019	// LOC_Os02g57590 // LOC_Os08g23730 // LOC_Os11g37080 // LOC_Os03g60750 // LOC_Os10g21360 // LOC_Os03g51984 // LOC_Os02g03050 // LOC_Os12g04010 // LOC_Os11g04200 // LOC_Os09g37860 // LOC_Os05g49130 // LOC_Os05g08360 // LOC_Os01g74190 // LOC_Os01g35170 // LOC_Os03g21980
GO:0016070	0.00021	P	RNA metabolic process	77	921	1180	24460	5.2e-06	0.00021	// LOC_Os01g53890 // LOC_Os11g20689 // LOC_Os06g15480 // LOC_Os06g39906 // LOC_Os01g54020 // LOC_Os11g13420 // LOC_Os07g22400 // LOC_Os09g36220 // LOC_Os02g34840 // LOC_Os07g46600 // LOC_Os06g36680 // LOC_Os06g43220 // LOC_Os05g08360 // LOC_Os01g74540 // LOC_Os06g50360 // LOC_Os08g23730 // LOC_Os11g37080 // LOC_Os08g43600 // LOC_Os02g14910 // LOC_Os11g36030 // LOC_Os10g21360 // LOC_Os05g25260 // …
GO:0009451	0.0051	P	RNA modification	8	921	35	24460	0.00014	0.0051	// LOC_Os03g25450 // LOC_Os07g44190 // LOC_Os03g60750 // LOC_Os07g46600 // LOC_Os02g03050 // LOC_Os01g35170 // LOC_Os06g50360 // LOC_Os03g21980
GO:0006414	0.0051	P	translational elongation	8	921	35	24460	0.00014	0.0051	// LOC_Os08g02340 // LOC_Os03g44820 // LOC_Os06g48780 // LOC_Os11g02450 // LOC_Os01g09510 // LOC_Os01g13080 // LOC_Os12g02380 // LOC_Os02g32760
GO:0034660	0.017	P	ncRNA metabolic process	18	921	186	24460	0.00049	0.017	// LOC_Os02g57590 // LOC_Os08g23730 // LOC_Os11g37080 // LOC_Os01g54020 // LOC_Os03g60750 // LOC_Os10g21360 // LOC_Os03g51984 // LOC_Os10g40600 // LOC_Os12g04010 // LOC_Os09g19980 // LOC_Os11g04200 // LOC_Os09g37860 // LOC_Os05g49130 // LOC_Os05g08360 // LOC_Os01g74190 // LOC_Os01g35170 // LOC_Os02g03050 // LOC_Os03g21980
GO:0001522	0.042	P	pseudouridine synthesis	5	921	18	24460	0.0012	0.042	// LOC_Os03g25450 // LOC_Os03g21980 // LOC_Os07g44190 // LOC_Os06g50360 // LOC_Os07g46600
GO:0003735	3.5e-45	F	structural constituent of ribosome	109	921	455	24460	4.5e-48	3.5e-45	// LOC_Os08g40610 // LOC_Os01g39010 // LOC_Os10g32820 // LOC_Os05g18750 // LOC_Os04g38750 // LOC_Os08g39500 // LOC_Os07g12250 // LOC_Os05g27940 // LOC_Os06g03790 // LOC_Os03g51510 // LOC_Os06g46930 // LOC_Os01g51020 // LOC_Os03g07290 // LOC_Os02g18380 // LOC_Os05g46430 // LOC_Os07g26740 // LOC_Os05g06310 // LOC_Os07g38540 // LOC_Os05g48220 // LOC_Os12g05430 // LOC_Os08g02340 // LOC_Os10g32920 // …
GO:0005198	7.2e-43	F	structural molecule activity	113	921	531	24460	1.8e-45	7.2e-43	// LOC_Os08g40610 // LOC_Os01g39010 // LOC_Os10g32820 // LOC_Os05g18750 // LOC_Os02g01332 // LOC_Os04g38750 // LOC_Os08g39500 // LOC_Os07g12250 // LOC_Os05g27940 // LOC_Os06g03790 // LOC_Os03g51510 // LOC_Os06g46930 // LOC_Os01g51020 // LOC_Os03g07290 // LOC_Os02g18380 // LOC_Os01g63780 // LOC_Os05g46430 // LOC_Os07g26740 // LOC_Os05g06310 // LOC_Os07g38540 // LOC_Os05g48220 // LOC_Os12g05430 // …
GO:0003777	5.9e-08	F	microtubule motor activity	17	921	51	24460	2.2e-10	5.9e-08	// LOC_Os03g39020 // LOC_Os01g14090 // LOC_Os03g17164 // LOC_Os05g33030 // LOC_Os02g16909 // LOC_Os01g42070 // LOC_Os04g30720 // LOC_Os02g28850 // LOC_Os03g02290 // LOC_Os07g01490 // LOC_Os12g39980 // LOC_Os12g42160 // LOC_Os05g38480 // LOC_Os01g33040 // LOC_Os02g56540 // LOC_Os03g53920 // LOC_Os04g28260
GO:0003774	9.8e-07	F	motor activity	17	921	65	24460	5e-09	9.8e-07	// LOC_Os03g39020 // LOC_Os01g14090 // LOC_Os03g17164 // LOC_Os05g33030 // LOC_Os02g16909 // LOC_Os01g42070 // LOC_Os04g30720 // LOC_Os02g28850 // LOC_Os03g02290 // LOC_Os07g01490 // LOC_Os12g39980 // LOC_Os12g42160 // LOC_Os05g38480 // LOC_Os01g33040 // LOC_Os02g56540 // LOC_Os03g53920 // LOC_Os04g28260
GO:0016818	0.00033	F	hydrolase activity, acting on acid anhydrides, in phosphorus-containing anhydrides	57	921	760	24460	2.1e-06	0.00033	// LOC_Os02g45570 // LOC_Os11g40150 // LOC_Os03g17164 // LOC_Os04g35420 // LOC_Os03g58810 // LOC_Os05g41750 // LOC_Os06g08790 // LOC_Os01g33040 // LOC_Os03g02290 // LOC_Os03g15810 // LOC_Os02g06340 // LOC_Os02g16909 // LOC_Os09g27060 // LOC_Os04g09800 // LOC_Os02g47760 // LOC_Os04g28260 // LOC_Os07g08170 // LOC_Os05g13300 // LOC_Os05g33030 // LOC_Os04g40970 // LOC_Os03g51230 // LOC_Os02g57980 // …
GO:0016817	0.00037	F	hydrolase activity, acting on acid anhydrides	58	921	787	24460	2.8e-06	0.00037	// LOC_Os02g45570 // LOC_Os11g40150 // LOC_Os03g17164 // LOC_Os04g35420 // LOC_Os03g58810 // LOC_Os05g41750 // LOC_Os06g08790 // LOC_Os01g33040 // LOC_Os03g02290 // LOC_Os03g15810 // LOC_Os02g06340 // LOC_Os02g16909 // LOC_Os09g27060 // LOC_Os04g09800 // LOC_Os02g47760 // LOC_Os04g28260 // LOC_Os07g08170 // LOC_Os05g13300 // LOC_Os05g33030 // LOC_Os04g40970 // LOC_Os03g51230 // LOC_Os02g57980 // …
GO:0016462	0.0012	F	pyrophosphatase activity	54	921	747	24460	1e-05	0.0012	// LOC_Os11g40150 // LOC_Os03g17164 // LOC_Os04g35420 // LOC_Os03g58810 // LOC_Os05g41750 // LOC_Os06g08790 // LOC_Os01g33040 // LOC_Os03g02290 // LOC_Os03g15810 // LOC_Os02g06340 // LOC_Os02g16909 // LOC_Os09g27060 // LOC_Os04g09800 // LOC_Os02g47760 // LOC_Os04g28260 // LOC_Os07g08170 // LOC_Os05g13300 // LOC_Os05g33030 // LOC_Os04g40970 // LOC_Os03g51230 // LOC_Os01g36390 // LOC_Os04g30720 // …
GO:0017111	0.0024	F	nucleoside-triphosphatase activity	51	921	714	24460	2.5e-05	0.0024	// LOC_Os11g40150 // LOC_Os03g17164 // LOC_Os04g35420 // LOC_Os03g58810 // LOC_Os05g41750 // LOC_Os06g08790 // LOC_Os01g33040 // LOC_Os03g02290 // LOC_Os03g15810 // LOC_Os02g06340 // LOC_Os09g27060 // LOC_Os04g09800 // LOC_Os02g47760 // LOC_Os04g28260 // LOC_Os07g08170 // LOC_Os05g13300 // LOC_Os05g33030 // LOC_Os04g40970 // LOC_Os03g51230 // LOC_Os01g36390 // LOC_Os04g30720 // LOC_Os07g01490 // …
GO:0016776	0.017	F	phosphotransferase activity, phosphate group as acceptor	6	921	19	24460	0.00022	0.017	// LOC_Os01g73450 // LOC_Os06g02000 // LOC_Os12g36194 // LOC_Os10g41410 // LOC_Os07g30970 // LOC_Os03g20460
GO:0004386	0.017	F	helicase activity	17	921	157	24460	0.00021	0.017	// LOC_Os11g44910 // LOC_Os05g13300 // LOC_Os04g09800 // LOC_Os09g27060 // LOC_Os04g35420 // LOC_Os12g41715 // LOC_Os04g40970 // LOC_Os03g58810 // LOC_Os03g51230 // LOC_Os02g57980 // LOC_Os01g08930 // LOC_Os07g08170 // LOC_Os03g51900 // LOC_Os06g33520 // LOC_Os06g45980 // LOC_Os01g43120 // LOC_Os11g32880
GO:0019205	0.02	F	nucleobase, nucleoside, nucleotide kinase activity	6	921	20	24460	0.00028	0.02	// LOC_Os01g73450 // LOC_Os06g02000 // LOC_Os12g36194 // LOC_Os10g41410 // LOC_Os07g30970 // LOC_Os03g20460
GO:0016741	0.046	F	transferase activity, transferring one-carbon groups	22	921	262	24460	0.00074	0.046	// LOC_Os01g53890 // LOC_Os08g31750 // LOC_Os12g26060 // LOC_Os10g27450 // LOC_Os06g04150 // LOC_Os08g23730 // LOC_Os10g21360 // LOC_Os08g15030 // LOC_Os05g43940 // LOC_Os09g24530 // LOC_Os07g44640 // LOC_Os01g70220 // LOC_Os04g40530 // LOC_Os01g74190 // LOC_Os07g44400 // LOC_Os03g60750 // LOC_Os03g51984 // LOC_Os02g35060 // LOC_Os09g37860 // LOC_Os04g53230 // LOC_Os02g03050 // LOC_Os01g35170
GO:0008173	0.046	F	RNA methyltransferase activity	6	921	25	24460	0.00076	0.046	// LOC_Os08g23730 // LOC_Os01g53890 // LOC_Os02g03050 // LOC_Os10g21360 // LOC_Os01g74190 // LOC_Os01g35170
GO:0032991	7.6e-52	C	macromolecular complex	194	921	1365	24460	3.1e-54	7.6e-52	// LOC_Os01g64640 // LOC_Os01g39010 // LOC_Os10g32820 // LOC_Os02g08364 // LOC_Os05g18750 // LOC_Os12g38310 // LOC_Os03g02290 // LOC_Os04g38750 // LOC_Os06g06510 // LOC_Os08g39500 // LOC_Os02g40880 // LOC_Os04g28260 // LOC_Os10g39410 // LOC_Os03g13800 // LOC_Os07g12250 // LOC_Os04g30720 // LOC_Os11g05370 // LOC_Os06g03790 // LOC_Os01g05630 // LOC_Os05g49860 // LOC_Os05g38480 // LOC_Os03g51510 // …
GO:0030529	1.2e-47	C	ribonucleoprotein complex	116	921	503	24460	9.7e-50	1.2e-47	// LOC_Os08g40610 // LOC_Os01g39010 // LOC_Os10g32820 // LOC_Os05g18750 // LOC_Os04g38750 // LOC_Os08g39500 // LOC_Os03g13800 // LOC_Os07g12250 // LOC_Os11g05370 // LOC_Os06g03790 // LOC_Os03g51510 // LOC_Os06g46930 // LOC_Os01g51020 // LOC_Os03g07290 // LOC_Os02g18380 // LOC_Os05g46430 // LOC_Os07g26740 // LOC_Os05g06310 // LOC_Os07g38540 // LOC_Os05g48220 // LOC_Os12g05430 // LOC_Os08g02340 // …
GO:0005840	7.4e-47	C	ribosome	110	921	456	24460	9e-49	7.4e-47	// LOC_Os08g40610 // LOC_Os01g39010 // LOC_Os10g32820 // LOC_Os05g18750 // LOC_Os04g38750 // LOC_Os08g39500 // LOC_Os07g12250 // LOC_Os05g27940 // LOC_Os06g03790 // LOC_Os03g51510 // LOC_Os06g46930 // LOC_Os01g51020 // LOC_Os03g07290 // LOC_Os02g18380 // LOC_Os05g46430 // LOC_Os07g26740 // LOC_Os05g06310 // LOC_Os07g38540 // LOC_Os05g48220 // LOC_Os12g05430 // LOC_Os08g02340 // LOC_Os10g32920 // …
GO:0043229	2.8e-42	C	intracellular organelle	285	921	3164	24460	5.7e-44	2.8e-42	// LOC_Os01g64640 // LOC_Os01g39010 // LOC_Os02g15810 // LOC_Os10g32820 // LOC_Os06g39906 // LOC_Os06g11410 // LOC_Os05g18750 // LOC_Os01g59090 // LOC_Os12g35070 // LOC_Os12g38310 // LOC_Os07g08170 // LOC_Os03g02290 // LOC_Os05g41390 // LOC_Os04g38750 // LOC_Os02g45570 // LOC_Os06g06510 // LOC_Os08g39500 // LOC_Os01g74540 // LOC_Os02g40880 // LOC_Os04g28260 // LOC_Os10g39410 // LOC_Os06g22070 // …
GO:0043226	2.8e-42	C	organelle	285	921	3164	24460	5.7e-44	2.8e-42	// LOC_Os01g64640 // LOC_Os01g39010 // LOC_Os02g15810 // LOC_Os10g32820 // LOC_Os06g39906 // LOC_Os06g11410 // LOC_Os05g18750 // LOC_Os01g59090 // LOC_Os12g35070 // LOC_Os12g38310 // LOC_Os07g08170 // LOC_Os03g02290 // LOC_Os05g41390 // LOC_Os04g38750 // LOC_Os02g45570 // LOC_Os06g06510 // LOC_Os08g39500 // LOC_Os01g74540 // LOC_Os02g40880 // LOC_Os04g28260 // LOC_Os10g39410 // LOC_Os06g22070 // …
GO:0005622	3.7e-41	C	intracellular	349	921	4460	24460	8.9e-43	3.7e-41	// LOC_Os08g40610 // LOC_Os06g11410 // LOC_Os09g32944 // LOC_Os05g41390 // LOC_Os03g07540 // LOC_Os01g05630 // LOC_Os06g46930 // LOC_Os01g53220 // LOC_Os12g37400 // LOC_Os02g18380 // LOC_Os01g63780 // LOC_Os02g32590 // LOC_Os02g47280 // LOC_Os05g36280 // LOC_Os07g37010 // LOC_Os03g18350 // LOC_Os03g59650 // LOC_Os08g16610 // LOC_Os03g03650 // LOC_Os02g51320 // LOC_Os06g04190 // LOC_Os03g38010 // …
GO:0044424	4.5e-38	C	intracellular part	310	921	3831	24460	1.3e-39	4.5e-38	// LOC_Os01g64640 // LOC_Os01g39010 // LOC_Os02g15810 // LOC_Os10g32820 // LOC_Os06g39906 // LOC_Os06g11410 // LOC_Os05g18750 // LOC_Os01g59090 // LOC_Os12g35070 // LOC_Os12g38310 // LOC_Os07g08170 // LOC_Os03g02290 // LOC_Os05g41390 // LOC_Os04g38750 // LOC_Os02g45570 // LOC_Os12g19180 // LOC_Os06g06510 // LOC_Os06g36680 // LOC_Os08g39500 // LOC_Os01g74540 // LOC_Os02g40880 // LOC_Os04g28260 // …
GO:0044464	8.1e-34	C	cell part	417	921	6353	24460	3.6e-35	8.1e-34	// LOC_Os08g40610 // LOC_Os02g08364 // LOC_Os09g32944 // LOC_Os05g41390 // LOC_Os03g50820 // LOC_Os06g11410 // LOC_Os03g07540 // LOC_Os01g05630 // LOC_Os06g46930 // LOC_Os01g53220 // LOC_Os12g37400 // LOC_Os02g18380 // LOC_Os01g63780 // LOC_Os02g32590 // LOC_Os01g59060 // LOC_Os05g36280 // LOC_Os07g37010 // LOC_Os03g18350 // LOC_Os03g59650 // LOC_Os08g16610 // LOC_Os03g03650 // LOC_Os02g51320 // …
GO:0043232	8.1e-34	C	intracellular non-membrane-bounded organelle	175	921	1590	24460	3.2e-35	8.1e-34	// LOC_Os01g64640 // LOC_Os01g39010 // LOC_Os10g32820 // LOC_Os08g40610 // LOC_Os05g18750 // LOC_Os03g02290 // LOC_Os04g38750 // LOC_Os06g06510 // LOC_Os08g39500 // LOC_Os01g05610 // LOC_Os04g28260 // LOC_Os10g39410 // LOC_Os07g12250 // LOC_Os04g30720 // LOC_Os11g05370 // LOC_Os06g03790 // LOC_Os01g05630 // LOC_Os05g49860 // LOC_Os05g38480 // LOC_Os03g51510 // LOC_Os06g46930 // LOC_Os01g51020 // …
GO:0043228	8.1e-34	C	non-membrane-bounded organelle	175	921	1590	24460	3.2e-35	8.1e-34	// LOC_Os01g64640 // LOC_Os01g39010 // LOC_Os10g32820 // LOC_Os08g40610 // LOC_Os05g18750 // LOC_Os03g02290 // LOC_Os04g38750 // LOC_Os06g06510 // LOC_Os08g39500 // LOC_Os01g05610 // LOC_Os04g28260 // LOC_Os10g39410 // LOC_Os07g12250 // LOC_Os04g30720 // LOC_Os11g05370 // LOC_Os06g03790 // LOC_Os01g05630 // LOC_Os05g49860 // LOC_Os05g38480 // LOC_Os03g51510 // LOC_Os06g46930 // LOC_Os01g51020 // …
GO:0005623	8.1e-34	C	cell	417	921	6353	24460	3.6e-35	8.1e-34	// LOC_Os08g40610 // LOC_Os02g08364 // LOC_Os09g32944 // LOC_Os05g41390 // LOC_Os03g50820 // LOC_Os06g11410 // LOC_Os03g07540 // LOC_Os01g05630 // LOC_Os06g46930 // LOC_Os01g53220 // LOC_Os12g37400 // LOC_Os02g18380 // LOC_Os01g63780 // LOC_Os02g32590 // LOC_Os01g59060 // LOC_Os05g36280 // LOC_Os07g37010 // LOC_Os03g18350 // LOC_Os03g59650 // LOC_Os08g16610 // LOC_Os03g03650 // LOC_Os02g51320 // …
GO:0044444	1.2e-33	C	cytoplasmic part	132	921	960	24460	6.1e-35	1.2e-33	// LOC_Os08g40610 // LOC_Os01g39010 // LOC_Os10g32820 // LOC_Os05g18750 // LOC_Os12g38310 // LOC_Os04g38750 // LOC_Os08g39500 // LOC_Os06g22070 // LOC_Os01g42650 // LOC_Os07g12250 // LOC_Os11g05370 // LOC_Os06g03790 // LOC_Os03g51510 // LOC_Os06g46930 // LOC_Os01g51020 // LOC_Os03g07290 // LOC_Os02g18380 // LOC_Os05g46430 // LOC_Os07g26740 // LOC_Os01g16910 // LOC_Os05g06310 // LOC_Os07g38540 // …
GO:0005737	3.3e-31	C	cytoplasm	149	921	1271	24460	1.7e-32	3.3e-31	// LOC_Os08g40610 // LOC_Os01g39010 // LOC_Os10g32820 // LOC_Os05g18750 // LOC_Os12g38310 // LOC_Os04g38750 // LOC_Os08g39500 // LOC_Os06g22070 // LOC_Os01g42650 // LOC_Os07g12250 // LOC_Os11g05370 // LOC_Os06g03790 // LOC_Os03g51510 // LOC_Os04g53230 // LOC_Os06g46930 // LOC_Os01g51020 // LOC_Os03g07290 // LOC_Os02g18380 // LOC_Os09g19980 // LOC_Os05g46430 // LOC_Os07g26740 // LOC_Os03g27120 // …
GO:0032993	1.9e-22	C	protein-DNA complex	34	921	69	24460	1.1e-23	1.9e-22	// LOC_Os01g64640 // LOC_Os01g62230 // LOC_Os10g28230 // LOC_Os06g06510 // LOC_Os07g22400 // LOC_Os01g06010 // LOC_Os12g25120 // LOC_Os05g38740 // LOC_Os10g39410 // LOC_Os01g61920 // LOC_Os01g05900 // LOC_Os01g05610 // LOC_Os02g45940 // LOC_Os03g58470 // LOC_Os01g05630 // LOC_Os05g49860 // LOC_Os03g06670 // LOC_Os07g36500 // LOC_Os07g36130 // LOC_Os04g34240 // LOC_Os04g18090 // LOC_Os11g05730 // …
GO:0000786	1.2e-21	C	nucleosome	33	921	68	24460	7.1e-23	1.2e-21	// LOC_Os01g64640 // LOC_Os01g62230 // LOC_Os10g28230 // LOC_Os06g06510 // LOC_Os01g06010 // LOC_Os12g25120 // LOC_Os05g38740 // LOC_Os10g39410 // LOC_Os01g61920 // LOC_Os01g05900 // LOC_Os01g05610 // LOC_Os02g45940 // LOC_Os03g58470 // LOC_Os01g05630 // LOC_Os05g49860 // LOC_Os03g06670 // LOC_Os07g36500 // LOC_Os07g36130 // LOC_Os04g34240 // LOC_Os04g18090 // LOC_Os11g05730 // LOC_Os08g33100 // …
GO:0005875	3.5e-09	C	microtubule associated complex	17	921	51	24460	2.2e-10	3.5e-09	// LOC_Os03g39020 // LOC_Os01g14090 // LOC_Os03g17164 // LOC_Os05g33030 // LOC_Os02g16909 // LOC_Os01g42070 // LOC_Os04g30720 // LOC_Os02g28850 // LOC_Os03g02290 // LOC_Os07g01490 // LOC_Os12g39980 // LOC_Os12g42160 // LOC_Os05g38480 // LOC_Os01g33040 // LOC_Os02g56540 // LOC_Os03g53920 // LOC_Os04g28260
GO:0015630	1.6e-08	C	microtubule cytoskeleton	20	921	85	24460	1.1e-09	1.6e-08	// LOC_Os03g01530 // LOC_Os01g14090 // LOC_Os11g40600 // LOC_Os05g33030 // LOC_Os03g39020 // LOC_Os02g16909 // LOC_Os01g42070 // LOC_Os12g42160 // LOC_Os04g30720 // LOC_Os02g28850 // LOC_Os03g02290 // LOC_Os04g56970 // LOC_Os07g01490 // LOC_Os12g39980 // LOC_Os03g17164 // LOC_Os05g38480 // LOC_Os01g33040 // LOC_Os02g56540 // LOC_Os03g53920 // LOC_Os04g28260
GO:0044430	1.9e-07	C	cytoskeletal part	20	921	101	24460	1.4e-08	1.9e-07	// LOC_Os03g01530 // LOC_Os01g14090 // LOC_Os11g40600 // LOC_Os05g33030 // LOC_Os03g39020 // LOC_Os02g16909 // LOC_Os01g42070 // LOC_Os12g42160 // LOC_Os04g30720 // LOC_Os02g28850 // LOC_Os03g02290 // LOC_Os04g56970 // LOC_Os07g01490 // LOC_Os12g39980 // LOC_Os03g17164 // LOC_Os05g38480 // LOC_Os01g33040 // LOC_Os02g56540 // LOC_Os03g53920 // LOC_Os04g28260
GO:0043227	1.9e-06	C	membrane-bounded organelle	147	921	2519	24460	1.4e-07	1.9e-06	// LOC_Os01g64640 // LOC_Os12g38310 // LOC_Os06g39906 // LOC_Os06g11410 // LOC_Os09g32944 // LOC_Os07g08170 // LOC_Os05g41390 // LOC_Os04g38750 // LOC_Os02g45570 // LOC_Os06g06510 // LOC_Os01g74540 // LOC_Os10g39410 // LOC_Os06g22070 // LOC_Os02g52460 // LOC_Os11g29380 // LOC_Os03g55164 // LOC_Os06g03790 // LOC_Os01g51450 // LOC_Os01g05630 // LOC_Os05g49860 // LOC_Os05g41080 // LOC_Os02g30800 // …
GO:0043231	3.4e-06	C	intracellular membrane-bounded organelle	145	921	2504	24460	2.7e-07	3.4e-06	// LOC_Os01g64640 // LOC_Os12g38310 // LOC_Os06g39906 // LOC_Os06g11410 // LOC_Os09g32944 // LOC_Os07g08170 // LOC_Os05g41390 // LOC_Os04g38750 // LOC_Os02g45570 // LOC_Os06g06510 // LOC_Os01g74540 // LOC_Os10g39410 // LOC_Os06g22070 // LOC_Os02g52460 // LOC_Os11g29380 // LOC_Os03g55164 // LOC_Os06g03790 // LOC_Os01g51450 // LOC_Os01g05630 // LOC_Os05g49860 // LOC_Os05g41080 // LOC_Os02g30800 // …
GO:0005856	5.7e-06	C	cytoskeleton	20	921	129	24460	4.8e-07	5.7e-06	// LOC_Os03g01530 // LOC_Os01g14090 // LOC_Os11g40600 // LOC_Os05g33030 // LOC_Os03g39020 // LOC_Os02g16909 // LOC_Os01g42070 // LOC_Os12g42160 // LOC_Os04g30720 // LOC_Os02g28850 // LOC_Os03g02290 // LOC_Os04g56970 // LOC_Os07g01490 // LOC_Os12g39980 // LOC_Os03g17164 // LOC_Os05g38480 // LOC_Os01g33040 // LOC_Os02g56540 // LOC_Os03g53920 // LOC_Os04g28260
GO:0005634	1.2e-05	C	nucleus	127	921	2173	24460	1.1e-06	1.2e-05	// LOC_Os01g64640 // LOC_Os06g39906 // LOC_Os06g11410 // LOC_Os09g32944 // LOC_Os07g08170 // LOC_Os05g41390 // LOC_Os02g45570 // LOC_Os06g06510 // LOC_Os01g74540 // LOC_Os10g39410 // LOC_Os02g52460 // LOC_Os11g29380 // LOC_Os03g55164 // LOC_Os03g07540 // LOC_Os01g51450 // LOC_Os01g05630 // LOC_Os05g49860 // LOC_Os05g41080 // LOC_Os02g30800 // LOC_Os07g36130 // LOC_Os06g10310 // LOC_Os10g30420 // …
GO:0044422	1.2e-05	C	organelle part	96	921	1518	24460	1.2e-06	1.2e-05	// LOC_Os01g64640 // LOC_Os12g38310 // LOC_Os03g02290 // LOC_Os06g06510 // LOC_Os04g28260 // LOC_Os10g39410 // LOC_Os06g22070 // LOC_Os04g30720 // LOC_Os11g05370 // LOC_Os06g03790 // LOC_Os01g05630 // LOC_Os05g49860 // LOC_Os05g41080 // LOC_Os07g36130 // LOC_Os03g07290 // LOC_Os06g35470 // LOC_Os01g63780 // LOC_Os12g34510 // LOC_Os05g36280 // LOC_Os01g16910 // LOC_Os10g28230 // LOC_Os03g18350 // …
GO:0044446	1.2e-05	C	intracellular organelle part	96	921	1518	24460	1.2e-06	1.2e-05	// LOC_Os01g64640 // LOC_Os12g38310 // LOC_Os03g02290 // LOC_Os06g06510 // LOC_Os04g28260 // LOC_Os10g39410 // LOC_Os06g22070 // LOC_Os04g30720 // LOC_Os11g05370 // LOC_Os06g03790 // LOC_Os01g05630 // LOC_Os05g49860 // LOC_Os05g41080 // LOC_Os07g36130 // LOC_Os03g07290 // LOC_Os06g35470 // LOC_Os01g63780 // LOC_Os12g34510 // LOC_Os05g36280 // LOC_Os01g16910 // LOC_Os10g28230 // LOC_Os03g18350 // …
GO:0000228	0.00094	C	nuclear chromosome	5	921	9	24460	9.5e-05	0.00094	// LOC_Os10g26280 // LOC_Os08g16610 // LOC_Os07g22400 // LOC_Os04g39280 // LOC_Os07g43540
GO:0015934	0.0018	C	large ribosomal subunit	8	921	37	24460	0.00019	0.0018	// LOC_Os12g05430 // LOC_Os03g07290 // LOC_Os08g21840 // LOC_Os11g05370 // LOC_Os06g23210 // LOC_Os10g26690 // LOC_Os06g35470 // LOC_Os01g04730
GO:0033279	0.0051	C	ribosomal subunit	12	921	96	24460	0.00055	0.0051	// LOC_Os12g05430 // LOC_Os03g14530 // LOC_Os03g07290 // LOC_Os08g21840 // LOC_Os11g38959 // LOC_Os11g05370 // LOC_Os06g23210 // LOC_Os10g26690 // LOC_Os06g35470 // LOC_Os01g04730 // LOC_Os07g10660 // LOC_Os03g58430
GO:0044428	0.026	C	nuclear part	11	921	103	24460	0.0029	0.026	// LOC_Os10g26280 // LOC_Os08g16610 // LOC_Os05g50360 // LOC_Os01g46020 // LOC_Os04g39280 // LOC_Os10g30420 // LOC_Os02g50630 // LOC_Os01g63780 // LOC_Os03g18350 // LOC_Os07g22400 // LOC_Os07g43540
GO:0005618	0.049	C	cell wall	9	921	82	24460	0.0058	0.049	// LOC_Os01g13320 // LOC_Os03g13570 // LOC_Os07g34580 // LOC_Os10g02770 // LOC_Os03g01800 // LOC_Os06g48170 // LOC_Os06g09340 // LOC_Os04g46740 // LOC_Os09g23220

## Sheet: up regulated genes
GO_acc	FDR	term_type	Term	queryitem	querytotal	bgitem	bgtotal	pvalue	FDR	entries
GO:0001883	7.2e-35	F	purine nucleoside binding	373	1417	3210	24460	1.4e-37	7.2e-35	// LOC_Os04g25900 // LOC_Os04g46940 // LOC_Os01g51632 // LOC_Os01g51634 // LOC_Os08g07774 // LOC_Os02g02050 // LOC_Os03g64200 // LOC_Os11g37700 // LOC_Os02g48210 // LOC_Os02g05980 // LOC_Os12g40419 // LOC_Os05g47770 // LOC_Os08g40270 // LOC_Os10g30610 // LOC_Os09g37690 // LOC_Os11g36090 // LOC_Os03g48370 // LOC_Os06g43670 // LOC_Os04g52780 // LOC_Os05g34220 // LOC_Os09g39320 // LOC_Os11g35274 // …
GO:0030554	7.2e-35	F	adenyl nucleotide binding	373	1417	3210	24460	1.4e-37	7.2e-35	// LOC_Os04g25900 // LOC_Os04g46940 // LOC_Os01g51632 // LOC_Os01g51634 // LOC_Os08g07774 // LOC_Os02g02050 // LOC_Os03g64200 // LOC_Os11g37700 // LOC_Os02g48210 // LOC_Os02g05980 // LOC_Os12g40419 // LOC_Os05g47770 // LOC_Os08g40270 // LOC_Os10g30610 // LOC_Os09g37690 // LOC_Os11g36090 // LOC_Os03g48370 // LOC_Os06g43670 // LOC_Os04g52780 // LOC_Os05g34220 // LOC_Os09g39320 // LOC_Os11g35274 // …
GO:0001882	8.9e-35	F	nucleoside binding	373	1417	3220	24460	2.6e-37	8.9e-35	// LOC_Os04g25900 // LOC_Os04g46940 // LOC_Os01g51632 // LOC_Os01g51634 // LOC_Os08g07774 // LOC_Os02g02050 // LOC_Os03g64200 // LOC_Os11g37700 // LOC_Os02g48210 // LOC_Os02g05980 // LOC_Os12g40419 // LOC_Os05g47770 // LOC_Os08g40270 // LOC_Os10g30610 // LOC_Os09g37690 // LOC_Os11g36090 // LOC_Os03g48370 // LOC_Os06g43670 // LOC_Os04g52780 // LOC_Os05g34220 // LOC_Os09g39320 // LOC_Os11g35274 // …
GO:0032559	1e-33	F	adenyl ribonucleotide binding	357	1417	3058	24460	3.9e-36	1e-33	// LOC_Os04g25900 // LOC_Os04g46940 // LOC_Os01g51632 // LOC_Os01g51634 // LOC_Os08g07774 // LOC_Os02g02050 // LOC_Os03g64200 // LOC_Os11g37700 // LOC_Os02g48210 // LOC_Os02g05980 // LOC_Os12g40419 // LOC_Os05g47770 // LOC_Os08g40270 // LOC_Os10g30610 // LOC_Os11g36090 // LOC_Os03g48370 // LOC_Os06g43670 // LOC_Os04g52780 // LOC_Os05g34220 // LOC_Os09g39320 // LOC_Os11g35274 // LOC_Os11g12530 // …
GO:0005524	1.5e-33	F	ATP binding	356	1417	3055	24460	7.2e-36	1.5e-33	// LOC_Os04g25900 // LOC_Os04g46940 // LOC_Os01g51632 // LOC_Os01g51634 // LOC_Os08g07774 // LOC_Os02g02050 // LOC_Os03g64200 // LOC_Os11g37700 // LOC_Os02g48210 // LOC_Os02g05980 // LOC_Os12g40419 // LOC_Os05g47770 // LOC_Os08g40270 // LOC_Os10g30610 // LOC_Os11g36090 // LOC_Os03g48370 // LOC_Os06g43670 // LOC_Os04g52780 // LOC_Os05g34220 // LOC_Os09g39320 // LOC_Os11g35274 // LOC_Os11g12530 // …
GO:0017076	1.4e-32	F	purine nucleotide binding	379	1417	3394	24460	8e-35	1.4e-32	// LOC_Os04g25900 // LOC_Os04g46940 // LOC_Os01g51632 // LOC_Os01g51634 // LOC_Os08g07774 // LOC_Os02g02050 // LOC_Os03g64200 // LOC_Os11g37700 // LOC_Os02g48210 // LOC_Os02g05980 // LOC_Os12g40419 // LOC_Os05g47770 // LOC_Os08g40270 // LOC_Os10g30610 // LOC_Os09g37690 // LOC_Os11g36090 // LOC_Os03g48370 // LOC_Os06g43670 // LOC_Os04g52780 // LOC_Os05g34220 // LOC_Os09g39320 // LOC_Os11g35274 // …
GO:0032555	2.4e-31	F	purine ribonucleotide binding	363	1417	3238	24460	1.8e-33	2.4e-31	// LOC_Os04g25900 // LOC_Os04g46940 // LOC_Os01g51632 // LOC_Os01g51634 // LOC_Os08g07774 // LOC_Os02g02050 // LOC_Os03g64200 // LOC_Os11g37700 // LOC_Os02g48210 // LOC_Os02g05980 // LOC_Os12g40419 // LOC_Os05g47770 // LOC_Os08g40270 // LOC_Os10g30610 // LOC_Os11g36090 // LOC_Os03g48370 // LOC_Os06g43670 // LOC_Os04g52780 // LOC_Os05g34220 // LOC_Os09g39320 // LOC_Os11g35274 // LOC_Os11g12530 // …
GO:0032553	2.4e-31	F	ribonucleotide binding	363	1417	3238	24460	1.8e-33	2.4e-31	// LOC_Os04g25900 // LOC_Os04g46940 // LOC_Os01g51632 // LOC_Os01g51634 // LOC_Os08g07774 // LOC_Os02g02050 // LOC_Os03g64200 // LOC_Os11g37700 // LOC_Os02g48210 // LOC_Os02g05980 // LOC_Os12g40419 // LOC_Os05g47770 // LOC_Os08g40270 // LOC_Os10g30610 // LOC_Os11g36090 // LOC_Os03g48370 // LOC_Os06g43670 // LOC_Os04g52780 // LOC_Os05g34220 // LOC_Os09g39320 // LOC_Os11g35274 // LOC_Os11g12530 // …
GO:0000166	2.7e-29	F	nucleotide binding	398	1417	3794	24460	2.3e-31	2.7e-29	// LOC_Os04g25900 // LOC_Os04g46940 // LOC_Os01g51632 // LOC_Os01g51634 // LOC_Os08g07774 // LOC_Os02g02050 // LOC_Os03g64200 // LOC_Os11g37700 // LOC_Os02g48210 // LOC_Os02g05980 // LOC_Os12g40419 // LOC_Os05g47770 // LOC_Os08g40270 // LOC_Os10g30610 // LOC_Os09g37690 // LOC_Os11g36090 // LOC_Os03g48370 // LOC_Os06g43670 // LOC_Os04g52780 // LOC_Os05g34220 // LOC_Os09g39320 // LOC_Os11g35274 // …
GO:0016301	3e-20	F	kinase activity	212	1417	1756	24460	2.9e-22	3e-20	// LOC_Os05g49590 // LOC_Os01g49614 // LOC_Os10g22890 // LOC_Os07g35260 // LOC_Os09g18594 // LOC_Os05g07090 // LOC_Os03g17700 // LOC_Os08g07774 // LOC_Os12g14699 // LOC_Os11g03840 // LOC_Os05g08810 // LOC_Os10g28240 // LOC_Os05g16430 // LOC_Os11g41650 // LOC_Os02g48210 // LOC_Os02g05980 // LOC_Os01g54480 // LOC_Os12g40419 // LOC_Os05g47770 // LOC_Os12g10740 // LOC_Os11g36090 // LOC_Os07g04220 // …
GO:0016773	8.8e-20	F	phosphotransferase activity, alcohol group as acceptor	209	1417	1738	24460	9.4e-22	8.8e-20	// LOC_Os05g49590 // LOC_Os01g49614 // LOC_Os10g22890 // LOC_Os07g35260 // LOC_Os09g18594 // LOC_Os05g07090 // LOC_Os03g17700 // LOC_Os08g07774 // LOC_Os12g14699 // LOC_Os11g03840 // LOC_Os05g08810 // LOC_Os10g28240 // LOC_Os05g16430 // LOC_Os11g44860 // LOC_Os02g48210 // LOC_Os02g05980 // LOC_Os01g54480 // LOC_Os12g40419 // LOC_Os05g47770 // LOC_Os12g10740 // LOC_Os11g36090 // LOC_Os07g04220 // …
GO:0004672	1.2e-17	F	protein kinase activity	190	1417	1587	24460	1.4e-19	1.2e-17	// LOC_Os05g49590 // LOC_Os01g49614 // LOC_Os10g22890 // LOC_Os07g35260 // LOC_Os09g18594 // LOC_Os05g07090 // LOC_Os03g17700 // LOC_Os08g07774 // LOC_Os12g14699 // LOC_Os11g03840 // LOC_Os10g28240 // LOC_Os05g16430 // LOC_Os11g44860 // LOC_Os02g48210 // LOC_Os02g05980 // LOC_Os01g54480 // LOC_Os12g40419 // LOC_Os05g47770 // LOC_Os12g10740 // LOC_Os11g36090 // LOC_Os07g04220 // LOC_Os07g35580 // …
GO:0043687	4.2e-17	P	post-translational protein modification	211	1417	1818	24460	2.6e-20	4.2e-17	// LOC_Os05g49590 // LOC_Os01g49614 // LOC_Os10g22890 // LOC_Os02g33680 // LOC_Os07g35260 // LOC_Os09g18594 // LOC_Os05g07090 // LOC_Os03g17700 // LOC_Os08g07774 // LOC_Os12g14699 // LOC_Os11g03840 // LOC_Os10g28240 // LOC_Os05g16430 // LOC_Os11g44860 // LOC_Os02g48210 // LOC_Os02g05980 // LOC_Os01g54480 // LOC_Os12g40419 // LOC_Os12g17880 // LOC_Os05g47770 // LOC_Os12g10740 // LOC_Os03g10950 // …
GO:0006468	9.4e-17	P	protein amino acid phosphorylation	190	1417	1584	24460	1.2e-19	9.4e-17	// LOC_Os05g49590 // LOC_Os01g49614 // LOC_Os10g22890 // LOC_Os07g35260 // LOC_Os09g18594 // LOC_Os05g07090 // LOC_Os03g17700 // LOC_Os08g07774 // LOC_Os12g14699 // LOC_Os11g03840 // LOC_Os10g28240 // LOC_Os05g16430 // LOC_Os11g44860 // LOC_Os02g48210 // LOC_Os02g05980 // LOC_Os01g54480 // LOC_Os12g40419 // LOC_Os05g47770 // LOC_Os12g10740 // LOC_Os11g36090 // LOC_Os07g04220 // LOC_Os07g35580 // …
GO:0004713	4e-16	F	protein tyrosine kinase activity	172	1417	1426	24460	5e-18	4e-16	// LOC_Os01g49614 // LOC_Os10g22890 // LOC_Os07g35260 // LOC_Os09g18594 // LOC_Os11g11890 // LOC_Os03g17700 // LOC_Os04g52840 // LOC_Os12g14699 // LOC_Os11g03840 // LOC_Os05g16430 // LOC_Os11g44860 // LOC_Os02g48210 // LOC_Os02g05980 // LOC_Os01g54480 // LOC_Os12g40419 // LOC_Os05g47770 // LOC_Os12g10740 // LOC_Os11g36090 // LOC_Os07g04220 // LOC_Os07g35580 // LOC_Os08g03020 // LOC_Os03g48270 // …
GO:0016310	5.2e-16	P	phosphorylation	201	1417	1761	24460	1.3e-18	5.2e-16	// LOC_Os05g49590 // LOC_Os01g49614 // LOC_Os10g22890 // LOC_Os07g35260 // LOC_Os09g18594 // LOC_Os05g07090 // LOC_Os03g17700 // LOC_Os08g07774 // LOC_Os12g14699 // LOC_Os11g03840 // LOC_Os05g08810 // LOC_Os10g28240 // LOC_Os05g16430 // LOC_Os11g44860 // LOC_Os02g48210 // LOC_Os02g05980 // LOC_Os01g54480 // LOC_Os12g40419 // LOC_Os05g47770 // LOC_Os12g10740 // LOC_Os11g36090 // LOC_Os07g04220 // …
GO:0006464	5.2e-16	P	protein modification process	220	1417	1997	24460	9.9e-19	5.2e-16	// LOC_Os05g49590 // LOC_Os01g49614 // LOC_Os10g22890 // LOC_Os02g33680 // LOC_Os07g35260 // LOC_Os09g18594 // LOC_Os05g07090 // LOC_Os03g17700 // LOC_Os08g07774 // LOC_Os12g14699 // LOC_Os11g03840 // LOC_Os10g28240 // LOC_Os05g16430 // LOC_Os11g44860 // LOC_Os02g48210 // LOC_Os02g05980 // LOC_Os01g54480 // LOC_Os12g40419 // LOC_Os12g17880 // LOC_Os05g47770 // LOC_Os12g10740 // LOC_Os03g10950 // …
GO:0004674	1.4e-15	F	protein serine/threonine kinase activity	170	1417	1424	24460	2e-17	1.4e-15	// LOC_Os01g49614 // LOC_Os10g22890 // LOC_Os07g35260 // LOC_Os09g18594 // LOC_Os11g11890 // LOC_Os03g17700 // LOC_Os04g52840 // LOC_Os12g14699 // LOC_Os11g03840 // LOC_Os05g16430 // LOC_Os11g44860 // LOC_Os02g48210 // LOC_Os02g05980 // LOC_Os01g54480 // LOC_Os12g40419 // LOC_Os05g47770 // LOC_Os12g10740 // LOC_Os11g36090 // LOC_Os07g04220 // LOC_Os07g35580 // LOC_Os08g03020 // LOC_Os03g48270 // …
GO:0043412	1.5e-15	P	macromolecule modification	221	1417	2046	24460	6.5e-18	1.5e-15	// LOC_Os05g49590 // LOC_Os01g49614 // LOC_Os10g22890 // LOC_Os02g33680 // LOC_Os07g35260 // LOC_Os09g18594 // LOC_Os05g07090 // LOC_Os03g17700 // LOC_Os08g07774 // LOC_Os12g14699 // LOC_Os11g03840 // LOC_Os10g28240 // LOC_Os05g16430 // LOC_Os11g44860 // LOC_Os02g48210 // LOC_Os02g05980 // LOC_Os01g54480 // LOC_Os12g40419 // LOC_Os12g17880 // LOC_Os05g47770 // LOC_Os12g10740 // LOC_Os03g10950 // …
GO:0006796	1.5e-15	P	phosphate metabolic process	208	1417	1879	24460	6.6e-18	1.5e-15	// LOC_Os05g49590 // LOC_Os01g49614 // LOC_Os10g22890 // LOC_Os07g35260 // LOC_Os09g18594 // LOC_Os05g07090 // LOC_Os03g17700 // LOC_Os08g07774 // LOC_Os12g14699 // LOC_Os11g03840 // LOC_Os05g08810 // LOC_Os10g28240 // LOC_Os05g16430 // LOC_Os11g44860 // LOC_Os02g48210 // LOC_Os02g05980 // LOC_Os01g54480 // LOC_Os12g40419 // LOC_Os05g47770 // LOC_Os12g10740 // LOC_Os03g10950 // LOC_Os11g36090 // …
GO:0006793	1.5e-15	P	phosphorus metabolic process	208	1417	1879	24460	6.6e-18	1.5e-15	// LOC_Os05g49590 // LOC_Os01g49614 // LOC_Os10g22890 // LOC_Os07g35260 // LOC_Os09g18594 // LOC_Os05g07090 // LOC_Os03g17700 // LOC_Os08g07774 // LOC_Os12g14699 // LOC_Os11g03840 // LOC_Os05g08810 // LOC_Os10g28240 // LOC_Os05g16430 // LOC_Os11g44860 // LOC_Os02g48210 // LOC_Os02g05980 // LOC_Os01g54480 // LOC_Os12g40419 // LOC_Os05g47770 // LOC_Os12g10740 // LOC_Os03g10950 // LOC_Os11g36090 // …
GO:0022804	5.2e-07	F	active transmembrane transporter activity	52	1417	349	24460	7.5e-09	5.2e-07	// LOC_Os02g38020 // LOC_Os03g08070 // LOC_Os01g73530 // LOC_Os04g35540 // LOC_Os04g46940 // LOC_Os08g31410 // LOC_Os03g10640 // LOC_Os01g17010 // LOC_Os11g05700 // LOC_Os03g37640 // LOC_Os01g07870 // LOC_Os03g17180 // LOC_Os03g37411 // LOC_Os10g30790 // LOC_Os01g68330 // LOC_Os10g28240 // LOC_Os03g20970 // LOC_Os10g20470 // LOC_Os05g41580 // LOC_Os06g47550 // LOC_Os01g18670 // LOC_Os04g30490 // …
GO:0016265	7.2e-07	P	death	65	1417	487	24460	5.4e-09	7.2e-07	// LOC_Os12g17430 // LOC_Os12g10180 // LOC_Os08g42930 // LOC_Os01g25740 // LOC_Os09g20040 // LOC_Os08g10260 // LOC_Os06g41480 // LOC_Os09g20030 // LOC_Os08g07774 // LOC_Os11g45790 // LOC_Os04g02030 // LOC_Os04g02110 // LOC_Os04g53120 // LOC_Os06g48520 // LOC_Os08g43050 // LOC_Os05g34220 // LOC_Os12g18360 // LOC_Os11g12040 // LOC_Os11g45930 // LOC_Os02g10350 // LOC_Os11g12050 // LOC_Os11g12330 // …
GO:0006952	7.2e-07	P	defense response	61	1417	442	24460	5.3e-09	7.2e-07	// LOC_Os04g25900 // LOC_Os12g10180 // LOC_Os08g42930 // LOC_Os09g20040 // LOC_Os08g10260 // LOC_Os06g41480 // LOC_Os09g20030 // LOC_Os08g07774 // LOC_Os11g45790 // LOC_Os04g02030 // LOC_Os04g02110 // LOC_Os04g53120 // LOC_Os11g37960 // LOC_Os08g43050 // LOC_Os11g37940 // LOC_Os05g34220 // LOC_Os12g18360 // LOC_Os11g12040 // LOC_Os06g32020 // LOC_Os11g45930 // LOC_Os01g25740 // LOC_Os12g28100 // …
GO:0008219	7.2e-07	P	cell death	65	1417	487	24460	5.4e-09	7.2e-07	// LOC_Os12g17430 // LOC_Os12g10180 // LOC_Os08g42930 // LOC_Os01g25740 // LOC_Os09g20040 // LOC_Os08g10260 // LOC_Os06g41480 // LOC_Os09g20030 // LOC_Os08g07774 // LOC_Os11g45790 // LOC_Os04g02030 // LOC_Os04g02110 // LOC_Os04g53120 // LOC_Os06g48520 // LOC_Os08g43050 // LOC_Os05g34220 // LOC_Os12g18360 // LOC_Os11g12040 // LOC_Os11g45930 // LOC_Os02g10350 // LOC_Os11g12050 // LOC_Os11g12330 // …
GO:0012501	7.2e-07	P	programmed cell death	64	1417	475	24460	5.1e-09	7.2e-07	// LOC_Os12g17430 // LOC_Os12g10180 // LOC_Os08g42930 // LOC_Os09g20040 // LOC_Os08g10260 // LOC_Os06g41480 // LOC_Os09g20030 // LOC_Os08g07774 // LOC_Os11g45790 // LOC_Os04g02030 // LOC_Os04g02110 // LOC_Os04g53120 // LOC_Os06g48520 // LOC_Os08g43050 // LOC_Os05g34220 // LOC_Os12g18360 // LOC_Os11g12040 // LOC_Os11g45930 // LOC_Os01g25740 // LOC_Os12g28100 // LOC_Os11g12330 // LOC_Os05g31570 // …
GO:0006915	7.2e-07	P	apoptosis	64	1417	475	24460	5.1e-09	7.2e-07	// LOC_Os12g17430 // LOC_Os12g10180 // LOC_Os08g42930 // LOC_Os09g20040 // LOC_Os08g10260 // LOC_Os06g41480 // LOC_Os09g20030 // LOC_Os08g07774 // LOC_Os11g45790 // LOC_Os04g02030 // LOC_Os04g02110 // LOC_Os04g53120 // LOC_Os06g48520 // LOC_Os08g43050 // LOC_Os05g34220 // LOC_Os12g18360 // LOC_Os11g12040 // LOC_Os11g45930 // LOC_Os01g25740 // LOC_Os12g28100 // LOC_Os11g12330 // LOC_Os05g31570 // …
GO:0050896	1.4e-06	P	response to stimulus	108	1417	1022	24460	1.1e-08	1.4e-06	// LOC_Os04g25900 // LOC_Os08g42930 // LOC_Os05g34220 // LOC_Os05g04450 // LOC_Os08g07774 // LOC_Os04g02030 // LOC_Os08g07940 // LOC_Os06g32020 // LOC_Os02g47650 // LOC_Os11g12040 // LOC_Os12g26290 // LOC_Os06g43670 // LOC_Os06g41660 // LOC_Os08g07380 // LOC_Os12g02080 // LOC_Os05g35760 // LOC_Os07g33740 // LOC_Os03g37640 // LOC_Os12g32790 // LOC_Os04g59160 // LOC_Os08g02110 // LOC_Os10g33440 // …
GO:0044267	1.4e-06	P	cellular protein metabolic process	248	1417	2983	24460	1.2e-08	1.4e-06	// LOC_Os05g49590 // LOC_Os01g49614 // LOC_Os10g22890 // LOC_Os02g33680 // LOC_Os07g35260 // LOC_Os03g57340 // LOC_Os09g18594 // LOC_Os05g07090 // LOC_Os03g17700 // LOC_Os08g07774 // LOC_Os12g14699 // LOC_Os11g03840 // LOC_Os10g28240 // LOC_Os05g16430 // LOC_Os11g44860 // LOC_Os02g48210 // LOC_Os02g05980 // LOC_Os01g54480 // LOC_Os12g40419 // LOC_Os12g17880 // LOC_Os05g47770 // LOC_Os12g10740 // …
GO:0005506	1.7e-05	F	iron ion binding	80	1417	733	24460	2.9e-07	1.7e-05	// LOC_Os08g02110 // LOC_Os07g33580 // LOC_Os11g05380 // LOC_Os10g41780 // LOC_Os03g02939 // LOC_Os05g04450 // LOC_Os01g57730 // LOC_Os08g01490 // LOC_Os01g22336 // LOC_Os05g43910 // LOC_Os05g06970 // LOC_Os01g25484 // LOC_Os01g16450 // LOC_Os07g44130 // LOC_Os07g44590 // LOC_Os05g04410 // LOC_Os05g45350 // LOC_Os02g12680 // LOC_Os04g09920 // LOC_Os10g09110 // LOC_Os07g48030 // LOC_Os07g01410 // …
GO:0042626	1.7e-05	F	ATPase activity, coupled to transmembrane movement of substances	28	1417	147	24460	3.2e-07	1.7e-05	// LOC_Os03g08070 // LOC_Os01g73530 // LOC_Os04g46940 // LOC_Os03g10640 // LOC_Os01g50100 // LOC_Os11g05700 // LOC_Os01g07870 // LOC_Os03g17180 // LOC_Os01g68330 // LOC_Os10g28240 // LOC_Os03g20970 // LOC_Os05g41580 // LOC_Os06g47550 // LOC_Os01g18670 // LOC_Os01g25386 // LOC_Os01g17010 // LOC_Os07g36465 // LOC_Os06g29380 // LOC_Os01g50080 // LOC_Os03g20949 // LOC_Os06g48720 // LOC_Os08g40530 // …
GO:0043492	1.7e-05	F	ATPase activity, coupled to movement of substances	28	1417	147	24460	3.2e-07	1.7e-05	// LOC_Os03g08070 // LOC_Os01g73530 // LOC_Os04g46940 // LOC_Os03g10640 // LOC_Os01g50100 // LOC_Os11g05700 // LOC_Os01g07870 // LOC_Os03g17180 // LOC_Os01g68330 // LOC_Os10g28240 // LOC_Os03g20970 // LOC_Os05g41580 // LOC_Os06g47550 // LOC_Os01g18670 // LOC_Os01g25386 // LOC_Os01g17010 // LOC_Os07g36465 // LOC_Os06g29380 // LOC_Os01g50080 // LOC_Os03g20949 // LOC_Os06g48720 // LOC_Os08g40530 // …
GO:0016820	1.7e-05	F	hydrolase activity, acting on acid anhydrides, catalyzing transmembrane movement of substances	31	1417	174	24460	2.8e-07	1.7e-05	// LOC_Os03g08070 // LOC_Os01g73530 // LOC_Os04g46940 // LOC_Os03g10640 // LOC_Os01g17010 // LOC_Os11g05700 // LOC_Os01g07870 // LOC_Os03g17180 // LOC_Os01g68330 // LOC_Os10g28240 // LOC_Os03g20970 // LOC_Os05g41580 // LOC_Os06g47550 // LOC_Os01g18670 // LOC_Os01g25386 // LOC_Os07g36465 // LOC_Os12g44170 // LOC_Os06g29380 // LOC_Os01g50080 // LOC_Os01g50100 // LOC_Os03g20949 // LOC_Os06g48720 // …
GO:0016817	1.8e-05	F	hydrolase activity, acting on acid anhydrides	84	1417	787	24460	3.4e-07	1.8e-05	// LOC_Os04g25900 // LOC_Os03g08070 // LOC_Os01g73530 // LOC_Os08g30780 // LOC_Os07g47530 // LOC_Os01g42410 // LOC_Os02g11960 // LOC_Os01g68330 // LOC_Os01g42850 // LOC_Os01g51632 // LOC_Os12g31370 // LOC_Os01g51634 // LOC_Os12g28590 // LOC_Os11g05700 // LOC_Os12g28137 // LOC_Os05g43390 // LOC_Os01g07870 // LOC_Os03g17180 // LOC_Os02g02050 // LOC_Os01g43480 // LOC_Os05g46030 // LOC_Os03g64200 // …
GO:0017111	1.8e-05	F	nucleoside-triphosphatase activity	78	1417	714	24460	3.9e-07	1.8e-05	// LOC_Os04g25900 // LOC_Os03g08070 // LOC_Os01g73530 // LOC_Os08g30780 // LOC_Os07g47530 // LOC_Os01g42410 // LOC_Os02g11960 // LOC_Os01g68330 // LOC_Os12g28137 // LOC_Os01g51632 // LOC_Os12g31370 // LOC_Os01g51634 // LOC_Os12g28590 // LOC_Os11g05700 // LOC_Os05g43390 // LOC_Os01g07870 // LOC_Os03g17180 // LOC_Os02g02050 // LOC_Os01g43480 // LOC_Os05g46030 // LOC_Os03g64200 // LOC_Os01g50100 // …
GO:0009055	1.8e-05	F	electron carrier activity	94	1417	919	24460	3.9e-07	1.8e-05	// LOC_Os07g33580 // LOC_Os11g05380 // LOC_Os07g44130 // LOC_Os05g04450 // LOC_Os05g07090 // LOC_Os12g01570 // LOC_Os01g47760 // LOC_Os10g37110 // LOC_Os05g25640 // LOC_Os08g14570 // LOC_Os01g43700 // LOC_Os01g50490 // LOC_Os07g23570 // LOC_Os08g36480 // LOC_Os12g05440 // LOC_Os12g02080 // LOC_Os07g44140 // LOC_Os08g44340 // LOC_Os01g59020 // LOC_Os03g57690 // LOC_Os04g59160 // LOC_Os08g39730 // …
GO:0016818	2.3e-05	F	hydrolase activity, acting on acid anhydrides, in phosphorus-containing anhydrides	81	1417	760	24460	5.8e-07	2.3e-05	// LOC_Os04g25900 // LOC_Os03g08070 // LOC_Os01g73530 // LOC_Os08g30780 // LOC_Os07g47530 // LOC_Os01g42410 // LOC_Os02g11960 // LOC_Os01g68330 // LOC_Os01g42850 // LOC_Os01g51632 // LOC_Os12g31370 // LOC_Os01g51634 // LOC_Os12g28590 // LOC_Os11g05700 // LOC_Os12g28137 // LOC_Os05g43390 // LOC_Os01g07870 // LOC_Os03g17180 // LOC_Os02g02050 // LOC_Os01g43480 // LOC_Os05g46030 // LOC_Os03g64200 // …
GO:0022857	2.3e-05	F	transmembrane transporter activity	78	1417	722	24460	5.8e-07	2.3e-05	// LOC_Os02g38020 // LOC_Os03g08070 // LOC_Os01g73530 // LOC_Os12g25200 // LOC_Os04g35540 // LOC_Os04g46940 // LOC_Os03g21680 // LOC_Os08g31410 // LOC_Os03g10640 // LOC_Os01g17010 // LOC_Os11g05700 // LOC_Os03g37640 // LOC_Os01g07870 // LOC_Os03g17180 // LOC_Os03g37411 // LOC_Os02g35190 // LOC_Os06g48810 // LOC_Os06g29380 // LOC_Os10g30790 // LOC_Os01g68330 // LOC_Os10g28240 // LOC_Os07g39350 // …
GO:0016887	2.3e-05	F	ATPase activity	49	1417	371	24460	5.3e-07	2.3e-05	// LOC_Os03g08070 // LOC_Os01g73530 // LOC_Os08g30780 // LOC_Os02g11960 // LOC_Os03g38740 // LOC_Os12g31370 // LOC_Os03g10640 // LOC_Os01g17010 // LOC_Os11g05700 // LOC_Os01g07870 // LOC_Os03g17180 // LOC_Os03g64200 // LOC_Os01g68330 // LOC_Os10g28240 // LOC_Os01g40980 // LOC_Os03g20970 // LOC_Os06g29380 // LOC_Os11g37700 // LOC_Os10g41120 // LOC_Os06g47550 // LOC_Os01g18670 // LOC_Os01g25386 // …
GO:0016462	2.3e-05	F	pyrophosphatase activity	80	1417	747	24460	5.7e-07	2.3e-05	// LOC_Os04g25900 // LOC_Os03g08070 // LOC_Os01g73530 // LOC_Os08g30780 // LOC_Os07g47530 // LOC_Os01g42410 // LOC_Os02g11960 // LOC_Os01g68330 // LOC_Os01g42850 // LOC_Os01g51632 // LOC_Os12g31370 // LOC_Os01g51634 // LOC_Os12g28590 // LOC_Os11g05700 // LOC_Os12g28137 // LOC_Os05g43390 // LOC_Os01g07870 // LOC_Os03g17180 // LOC_Os02g02050 // LOC_Os01g43480 // LOC_Os05g46030 // LOC_Os03g64200 // …
GO:0005509	4.1e-05	F	calcium ion binding	49	1417	381	24460	1.1e-06	4.1e-05	// LOC_Os08g36910 // LOC_Os05g13580 // LOC_Os01g51634 // LOC_Os04g30240 // LOC_Os01g72080 // LOC_Os05g26660 // LOC_Os12g08830 // LOC_Os09g26660 // LOC_Os08g39560 // LOC_Os08g32970 // LOC_Os09g24580 // LOC_Os09g29560 // LOC_Os05g31620 // LOC_Os04g21820 // LOC_Os03g57450 // LOC_Os06g49790 // LOC_Os10g07556 // LOC_Os07g23944 // LOC_Os05g50180 // LOC_Os06g46950 // LOC_Os01g51754 // LOC_Os02g39950 // …
GO:0065007	4.6e-05	P	biological regulation	184	1417	2175	24460	4.6e-07	4.6e-05	// LOC_Os07g48450 // LOC_Os06g43090 // LOC_Os04g45810 // LOC_Os06g41770 // LOC_Os05g45840 // LOC_Os07g44950 // LOC_Os02g56140 // LOC_Os01g47760 // LOC_Os05g45410 // LOC_Os01g62660 // LOC_Os03g06920 // LOC_Os03g09170 // LOC_Os03g29240 // LOC_Os01g61080 // LOC_Os01g57420 // LOC_Os02g04490 // LOC_Os12g29330 // LOC_Os09g32040 // LOC_Os02g34970 // LOC_Os05g41780 // LOC_Os03g06630 // LOC_Os07g08840 // …
GO:0006950	4.6e-05	P	response to stress	91	1417	883	24460	4.5e-07	4.6e-05	// LOC_Os04g25900 // LOC_Os08g42930 // LOC_Os07g33740 // LOC_Os05g04450 // LOC_Os08g07774 // LOC_Os04g02030 // LOC_Os08g07940 // LOC_Os06g32020 // LOC_Os02g47650 // LOC_Os11g12040 // LOC_Os12g26290 // LOC_Os06g43670 // LOC_Os06g41660 // LOC_Os08g07380 // LOC_Os12g02080 // LOC_Os05g35760 // LOC_Os05g34220 // LOC_Os12g32790 // LOC_Os04g59160 // LOC_Os08g02110 // LOC_Os10g33440 // LOC_Os01g22336 // …
GO:0050789	4.9e-05	P	regulation of biological process	177	1417	2081	24460	5.7e-07	4.9e-05	// LOC_Os07g48450 // LOC_Os06g43090 // LOC_Os04g45810 // LOC_Os06g41770 // LOC_Os05g45840 // LOC_Os07g44950 // LOC_Os02g56140 // LOC_Os01g47760 // LOC_Os05g45410 // LOC_Os01g62660 // LOC_Os03g06920 // LOC_Os03g09170 // LOC_Os03g29240 // LOC_Os01g61080 // LOC_Os01g57420 // LOC_Os02g04490 // LOC_Os12g29330 // LOC_Os09g32040 // LOC_Os02g34970 // LOC_Os05g41780 // LOC_Os03g06630 // LOC_Os07g08840 // …
GO:0051171	4.9e-05	P	regulation of nitrogen compound metabolic process	142	1417	1582	24460	5.8e-07	4.9e-05	// LOC_Os07g48450 // LOC_Os06g43090 // LOC_Os04g45810 // LOC_Os06g41770 // LOC_Os07g44950 // LOC_Os05g49420 // LOC_Os05g45410 // LOC_Os01g62660 // LOC_Os03g06920 // LOC_Os03g09170 // LOC_Os01g61080 // LOC_Os02g04490 // LOC_Os12g29330 // LOC_Os09g32040 // LOC_Os02g34970 // LOC_Os01g48170 // LOC_Os03g06630 // LOC_Os08g36920 // LOC_Os01g51140 // LOC_Os05g10620 // LOC_Os04g46220 // LOC_Os02g56130 // …
GO:0019219	4.9e-05	P	regulation of nucleobase, nucleoside, nucleotide and nucleic acid metabolic process	142	1417	1582	24460	5.8e-07	4.9e-05	// LOC_Os07g48450 // LOC_Os06g43090 // LOC_Os04g45810 // LOC_Os06g41770 // LOC_Os07g44950 // LOC_Os05g49420 // LOC_Os05g45410 // LOC_Os01g62660 // LOC_Os03g06920 // LOC_Os03g09170 // LOC_Os01g61080 // LOC_Os02g04490 // LOC_Os12g29330 // LOC_Os09g32040 // LOC_Os02g34970 // LOC_Os01g48170 // LOC_Os03g06630 // LOC_Os08g36920 // LOC_Os01g51140 // LOC_Os05g10620 // LOC_Os04g46220 // LOC_Os02g56130 // …
GO:0050794	5e-05	P	regulation of cellular process	170	1417	1983	24460	6.3e-07	5e-05	// LOC_Os07g48450 // LOC_Os06g43090 // LOC_Os04g45810 // LOC_Os06g41770 // LOC_Os05g45840 // LOC_Os07g44950 // LOC_Os05g49420 // LOC_Os01g47760 // LOC_Os05g45410 // LOC_Os01g62660 // LOC_Os03g06920 // LOC_Os03g09170 // LOC_Os03g29240 // LOC_Os01g61080 // LOC_Os01g57420 // LOC_Os02g04490 // LOC_Os12g29330 // LOC_Os09g32040 // LOC_Os02g34970 // LOC_Os05g41780 // LOC_Os03g06630 // LOC_Os07g08840 // …
GO:0045449	5.8e-05	P	regulation of transcription	141	1417	1576	24460	7.6e-07	5.8e-05	// LOC_Os07g48450 // LOC_Os06g43090 // LOC_Os04g45810 // LOC_Os06g41770 // LOC_Os07g44950 // LOC_Os05g49420 // LOC_Os05g45410 // LOC_Os01g62660 // LOC_Os03g06920 // LOC_Os03g09170 // LOC_Os01g61080 // LOC_Os02g04490 // LOC_Os12g29330 // LOC_Os09g32040 // LOC_Os02g34970 // LOC_Os01g48170 // LOC_Os03g06630 // LOC_Os08g36920 // LOC_Os01g51140 // LOC_Os05g10620 // LOC_Os04g46220 // LOC_Os03g21030 // …
GO:0015399	8.6e-05	F	primary active transmembrane transporter activity	29	1417	175	24460	2.4e-06	8.6e-05	// LOC_Os03g08070 // LOC_Os01g73530 // LOC_Os04g46940 // LOC_Os03g10640 // LOC_Os01g50100 // LOC_Os11g05700 // LOC_Os01g07870 // LOC_Os03g17180 // LOC_Os01g68330 // LOC_Os10g28240 // LOC_Os03g20970 // LOC_Os05g41580 // LOC_Os06g47550 // LOC_Os01g18670 // LOC_Os01g25386 // LOC_Os01g17010 // LOC_Os07g36465 // LOC_Os02g55890 // LOC_Os06g29380 // LOC_Os01g50080 // LOC_Os03g20949 // LOC_Os06g48720 // …
GO:0015405	8.6e-05	F	P-P-bond-hydrolysis-driven transmembrane transporter activity	29	1417	175	24460	2.4e-06	8.6e-05	// LOC_Os03g08070 // LOC_Os01g73530 // LOC_Os04g46940 // LOC_Os03g10640 // LOC_Os01g50100 // LOC_Os11g05700 // LOC_Os01g07870 // LOC_Os03g17180 // LOC_Os01g68330 // LOC_Os10g28240 // LOC_Os03g20970 // LOC_Os05g41580 // LOC_Os06g47550 // LOC_Os01g18670 // LOC_Os01g25386 // LOC_Os01g17010 // LOC_Os07g36465 // LOC_Os02g55890 // LOC_Os06g29380 // LOC_Os01g50080 // LOC_Os03g20949 // LOC_Os06g48720 // …
GO:0004553	9e-05	F	hydrolase activity, hydrolyzing O-glycosyl compounds	54	1417	454	24460	2.6e-06	9e-05	// LOC_Os01g64100 // LOC_Os08g36910 // LOC_Os04g33640 // LOC_Os01g49320 // LOC_Os03g22790 // LOC_Os06g22919 // LOC_Os03g20420 // LOC_Os11g37960 // LOC_Os06g25010 // LOC_Os07g35510 // LOC_Os05g33130 // LOC_Os01g71830 // LOC_Os11g37940 // LOC_Os10g28120 // LOC_Os06g46340 // LOC_Os02g32660 // LOC_Os05g30350 // LOC_Os03g10478 // LOC_Os10g28080 // LOC_Os05g15880 // LOC_Os11g47500 // LOC_Os04g41970 // …
GO:0031323	0.00011	P	regulation of cellular metabolic process	144	1417	1639	24460	1.5e-06	0.00011	// LOC_Os07g48450 // LOC_Os06g43090 // LOC_Os04g45810 // LOC_Os06g41770 // LOC_Os07g44950 // LOC_Os05g49420 // LOC_Os05g45410 // LOC_Os01g62660 // LOC_Os03g06920 // LOC_Os03g09170 // LOC_Os01g61080 // LOC_Os01g57420 // LOC_Os02g04490 // LOC_Os12g29330 // LOC_Os09g32040 // LOC_Os02g34970 // LOC_Os01g48170 // LOC_Os03g06630 // LOC_Os08g36920 // LOC_Os01g51140 // LOC_Os05g10620 // LOC_Os04g46220 // …
GO:0009889	0.00011	P	regulation of biosynthetic process	142	1417	1616	24460	1.7e-06	0.00011	// LOC_Os07g48450 // LOC_Os06g43090 // LOC_Os04g45810 // LOC_Os06g41770 // LOC_Os07g44950 // LOC_Os05g49420 // LOC_Os05g45410 // LOC_Os01g62660 // LOC_Os03g06920 // LOC_Os03g09170 // LOC_Os01g61080 // LOC_Os02g04490 // LOC_Os12g29330 // LOC_Os09g32040 // LOC_Os02g34970 // LOC_Os01g48170 // LOC_Os03g06630 // LOC_Os08g36920 // LOC_Os01g51140 // LOC_Os05g10620 // LOC_Os04g46220 // LOC_Os02g56130 // …
GO:0010556	0.00011	P	regulation of macromolecule biosynthetic process	142	1417	1616	24460	1.7e-06	0.00011	// LOC_Os07g48450 // LOC_Os06g43090 // LOC_Os04g45810 // LOC_Os06g41770 // LOC_Os07g44950 // LOC_Os05g49420 // LOC_Os05g45410 // LOC_Os01g62660 // LOC_Os03g06920 // LOC_Os03g09170 // LOC_Os01g61080 // LOC_Os02g04490 // LOC_Os12g29330 // LOC_Os09g32040 // LOC_Os02g34970 // LOC_Os01g48170 // LOC_Os03g06630 // LOC_Os08g36920 // LOC_Os01g51140 // LOC_Os05g10620 // LOC_Os04g46220 // LOC_Os02g56130 // …
GO:0031326	0.00011	P	regulation of cellular biosynthetic process	142	1417	1616	24460	1.7e-06	0.00011	// LOC_Os07g48450 // LOC_Os06g43090 // LOC_Os04g45810 // LOC_Os06g41770 // LOC_Os07g44950 // LOC_Os05g49420 // LOC_Os05g45410 // LOC_Os01g62660 // LOC_Os03g06920 // LOC_Os03g09170 // LOC_Os01g61080 // LOC_Os02g04490 // LOC_Os12g29330 // LOC_Os09g32040 // LOC_Os02g34970 // LOC_Os01g48170 // LOC_Os03g06630 // LOC_Os08g36920 // LOC_Os01g51140 // LOC_Os05g10620 // LOC_Os04g46220 // LOC_Os02g56130 // …
GO:0010468	0.00021	P	regulation of gene expression	142	1417	1638	24460	3.4e-06	0.00021	// LOC_Os07g48450 // LOC_Os06g43090 // LOC_Os04g45810 // LOC_Os06g41770 // LOC_Os07g44950 // LOC_Os05g49420 // LOC_Os05g45410 // LOC_Os01g62660 // LOC_Os03g06920 // LOC_Os03g09170 // LOC_Os01g61080 // LOC_Os02g04490 // LOC_Os12g29330 // LOC_Os09g32040 // LOC_Os02g34970 // LOC_Os01g48170 // LOC_Os03g06630 // LOC_Os08g36920 // LOC_Os01g51140 // LOC_Os05g10620 // LOC_Os04g46220 // LOC_Os03g21030 // …
GO:0005215	0.00021	F	transporter activity	103	1417	1110	24460	6.2e-06	0.00021	// LOC_Os01g67810 // LOC_Os01g73530 // LOC_Os04g46940 // LOC_Os02g47090 // LOC_Os04g30490 // LOC_Os11g05700 // LOC_Os03g37640 // LOC_Os04g53930 // LOC_Os10g28240 // LOC_Os04g13210 // LOC_Os04g41110 // LOC_Os06g13210 // LOC_Os02g46460 // LOC_Os05g33960 // LOC_Os12g44110 // LOC_Os02g44080 // LOC_Os04g52390 // LOC_Os06g29380 // LOC_Os12g25200 // LOC_Os06g48720 // LOC_Os01g71740 // LOC_Os06g05130 // …
GO:0080090	0.00023	P	regulation of primary metabolic process	144	1417	1673	24460	4e-06	0.00023	// LOC_Os07g48450 // LOC_Os06g43090 // LOC_Os04g45810 // LOC_Os06g41770 // LOC_Os07g44950 // LOC_Os05g49420 // LOC_Os05g45410 // LOC_Os01g62660 // LOC_Os03g06920 // LOC_Os03g09170 // LOC_Os01g61080 // LOC_Os02g04490 // LOC_Os12g29330 // LOC_Os09g32040 // LOC_Os02g34970 // LOC_Os01g48170 // LOC_Os03g06630 // LOC_Os06g30970 // LOC_Os08g36920 // LOC_Os01g51140 // LOC_Os05g10620 // LOC_Os04g46220 // …
GO:0019222	0.00023	P	regulation of metabolic process	147	1417	1715	24460	3.9e-06	0.00023	// LOC_Os07g48450 // LOC_Os06g43090 // LOC_Os04g45810 // LOC_Os06g41770 // LOC_Os07g44950 // LOC_Os05g49420 // LOC_Os05g45410 // LOC_Os01g62660 // LOC_Os03g06920 // LOC_Os03g09170 // LOC_Os01g61080 // LOC_Os01g57420 // LOC_Os02g04490 // LOC_Os12g29330 // LOC_Os09g32040 // LOC_Os02g34970 // LOC_Os01g48170 // LOC_Os03g06630 // LOC_Os06g30970 // LOC_Os08g36920 // LOC_Os01g51140 // LOC_Os05g10620 // …
GO:0020037	0.00024	F	heme binding	66	1417	622	24460	7.3e-06	0.00024	// LOC_Os08g02110 // LOC_Os07g33580 // LOC_Os11g05380 // LOC_Os07g44130 // LOC_Os03g12510 // LOC_Os05g04450 // LOC_Os01g57730 // LOC_Os08g01490 // LOC_Os01g22336 // LOC_Os05g43910 // LOC_Os05g06970 // LOC_Os01g25484 // LOC_Os01g16450 // LOC_Os07g44590 // LOC_Os05g04410 // LOC_Os02g12680 // LOC_Os04g09920 // LOC_Os07g48030 // LOC_Os07g01410 // LOC_Os01g36350 // LOC_Os07g44550 // LOC_Os10g37110 // …
GO:0031224	0.00028	C	intrinsic to membrane	77	1417	748	24460	3.6e-06	0.00028	// LOC_Os03g08070 // LOC_Os01g73530 // LOC_Os04g35540 // LOC_Os04g46940 // LOC_Os03g21680 // LOC_Os02g56510 // LOC_Os09g31478 // LOC_Os01g17010 // LOC_Os11g05700 // LOC_Os04g53930 // LOC_Os01g07870 // LOC_Os03g17180 // LOC_Os06g48810 // LOC_Os01g68330 // LOC_Os07g26660 // LOC_Os07g39350 // LOC_Os03g20970 // LOC_Os01g18100 // LOC_Os04g58220 // LOC_Os02g30910 // LOC_Os07g26630 // LOC_Os11g03820 // …
GO:0016021	0.00028	C	integral to membrane	76	1417	727	24460	2.5e-06	0.00028	// LOC_Os03g08070 // LOC_Os01g73530 // LOC_Os04g35540 // LOC_Os04g46940 // LOC_Os03g21680 // LOC_Os02g56510 // LOC_Os09g31478 // LOC_Os01g17010 // LOC_Os11g05700 // LOC_Os04g53930 // LOC_Os01g07870 // LOC_Os03g17180 // LOC_Os06g48810 // LOC_Os01g68330 // LOC_Os07g26660 // LOC_Os07g39350 // LOC_Os03g20970 // LOC_Os01g18100 // LOC_Os04g58220 // LOC_Os02g30910 // LOC_Os07g26630 // LOC_Os11g03820 // …
GO:0060255	0.0003	P	regulation of macromolecule metabolic process	145	1417	1697	24460	5.3e-06	0.0003	// LOC_Os07g48450 // LOC_Os06g43090 // LOC_Os04g45810 // LOC_Os06g41770 // LOC_Os07g44950 // LOC_Os05g49420 // LOC_Os05g45410 // LOC_Os01g62660 // LOC_Os03g06920 // LOC_Os03g09170 // LOC_Os01g61080 // LOC_Os02g04490 // LOC_Os12g29330 // LOC_Os09g32040 // LOC_Os02g34970 // LOC_Os01g48170 // LOC_Os03g06630 // LOC_Os06g30970 // LOC_Os08g36920 // LOC_Os01g51140 // LOC_Os05g10620 // LOC_Os04g46220 // …
GO:0051179	0.00032	P	localization	142	1417	1658	24460	6e-06	0.00032	// LOC_Os01g67810 // LOC_Os01g73530 // LOC_Os04g46940 // LOC_Os02g47090 // LOC_Os05g11560 // LOC_Os11g05700 // LOC_Os03g37640 // LOC_Os04g53930 // LOC_Os02g37290 // LOC_Os10g28240 // LOC_Os04g13210 // LOC_Os11g36400 // LOC_Os04g41110 // LOC_Os06g13210 // LOC_Os02g46460 // LOC_Os05g33960 // LOC_Os12g44110 // LOC_Os02g44080 // LOC_Os04g52390 // LOC_Os02g55890 // LOC_Os01g50080 // LOC_Os10g38870 // …
GO:0046906	0.00032	F	tetrapyrrole binding	66	1417	629	24460	1e-05	0.00032	// LOC_Os08g02110 // LOC_Os07g33580 // LOC_Os11g05380 // LOC_Os07g44130 // LOC_Os03g12510 // LOC_Os05g04450 // LOC_Os01g57730 // LOC_Os08g01490 // LOC_Os01g22336 // LOC_Os05g43910 // LOC_Os05g06970 // LOC_Os01g25484 // LOC_Os01g16450 // LOC_Os07g44590 // LOC_Os05g04410 // LOC_Os02g12680 // LOC_Os04g09920 // LOC_Os07g48030 // LOC_Os07g01410 // LOC_Os01g36350 // LOC_Os07g44550 // LOC_Os10g37110 // …
GO:0005975	0.0005	P	carbohydrate metabolic process	84	1417	864	24460	9.6e-06	0.0005	// LOC_Os05g51670 // LOC_Os11g30760 // LOC_Os01g64100 // LOC_Os08g36910 // LOC_Os04g33640 // LOC_Os01g49320 // LOC_Os01g09570 // LOC_Os01g54560 // LOC_Os03g22790 // LOC_Os02g38920 // LOC_Os01g71830 // LOC_Os06g22919 // LOC_Os03g20420 // LOC_Os03g09250 // LOC_Os11g37960 // LOC_Os06g25010 // LOC_Os06g45710 // LOC_Os05g33130 // LOC_Os07g35510 // LOC_Os11g37940 // LOC_Os10g28120 // LOC_Os06g46340 // …
GO:0005515	0.0006	F	protein binding	218	1417	2836	24460	2e-05	0.0006	// LOC_Os11g35850 // LOC_Os06g41770 // LOC_Os03g57340 // LOC_Os05g43610 // LOC_Os07g44950 // LOC_Os08g07774 // LOC_Os01g06590 // LOC_Os04g02030 // LOC_Os04g53120 // LOC_Os03g09070 // LOC_Os11g12330 // LOC_Os04g42980 // LOC_Os05g16430 // LOC_Os02g05980 // LOC_Os10g33140 // LOC_Os11g12040 // LOC_Os05g34220 // LOC_Os12g10740 // LOC_Os02g36330 // LOC_Os09g29310 // LOC_Os11g36090 // LOC_Os02g49710 // …
GO:0006350	0.00062	P	transcription	143	1417	1698	24460	1.2e-05	0.00062	// LOC_Os07g48450 // LOC_Os06g43090 // LOC_Os04g45810 // LOC_Os06g41770 // LOC_Os07g44950 // LOC_Os05g49420 // LOC_Os05g45410 // LOC_Os01g62660 // LOC_Os03g06920 // LOC_Os03g09170 // LOC_Os01g61080 // LOC_Os02g04490 // LOC_Os12g29330 // LOC_Os09g32040 // LOC_Os02g34970 // LOC_Os01g48170 // LOC_Os03g06630 // LOC_Os08g36920 // LOC_Os01g51140 // LOC_Os05g10620 // LOC_Os04g46220 // LOC_Os03g21030 // …
GO:0044281	0.0011	P	small molecule metabolic process	98	1417	1079	24460	2.3e-05	0.0011	// LOC_Os04g46940 // LOC_Os10g28240 // LOC_Os02g39790 // LOC_Os05g49900 // LOC_Os03g15050 // LOC_Os04g37500 // LOC_Os03g13300 // LOC_Os07g48750 // LOC_Os01g04620 // LOC_Os04g57410 // LOC_Os07g08840 // LOC_Os06g29380 // LOC_Os01g52260 // LOC_Os02g31030 // LOC_Os02g11070 // LOC_Os06g48720 // LOC_Os09g38520 // LOC_Os06g05130 // LOC_Os02g08018 // LOC_Os09g37120 // LOC_Os02g36340 // LOC_Os01g09320 // …
GO:0016798	0.0011	F	hydrolase activity, acting on glycosyl bonds	54	1417	503	24460	3.6e-05	0.0011	// LOC_Os01g64100 // LOC_Os08g36910 // LOC_Os04g33640 // LOC_Os01g49320 // LOC_Os03g22790 // LOC_Os06g22919 // LOC_Os03g20420 // LOC_Os11g37960 // LOC_Os06g25010 // LOC_Os07g35510 // LOC_Os05g33130 // LOC_Os01g71830 // LOC_Os11g37940 // LOC_Os10g28120 // LOC_Os06g46340 // LOC_Os02g32660 // LOC_Os05g30350 // LOC_Os03g10478 // LOC_Os10g28080 // LOC_Os05g15880 // LOC_Os11g47500 // LOC_Os04g41970 // …
GO:0004497	0.0015	F	monooxygenase activity	47	1417	423	24460	5.4e-05	0.0015	// LOC_Os07g33580 // LOC_Os11g05380 // LOC_Os01g67030 // LOC_Os10g36980 // LOC_Os08g01490 // LOC_Os12g39310 // LOC_Os05g43910 // LOC_Os02g09400 // LOC_Os07g44130 // LOC_Os01g41810 // LOC_Os02g12680 // LOC_Os04g09920 // LOC_Os01g36350 // LOC_Os02g47470 // LOC_Os10g37110 // LOC_Os05g25640 // LOC_Os02g02230 // LOC_Os06g43304 // LOC_Os01g43700 // LOC_Os08g39660 // LOC_Os09g37690 // LOC_Os09g26960 // …
GO:0051234	0.0018	P	establishment of localization	136	1417	1639	24460	3.9e-05	0.0018	// LOC_Os01g67810 // LOC_Os01g73530 // LOC_Os04g46940 // LOC_Os02g47090 // LOC_Os05g11560 // LOC_Os11g05700 // LOC_Os03g37640 // LOC_Os04g53930 // LOC_Os02g37290 // LOC_Os10g28240 // LOC_Os04g13210 // LOC_Os11g36400 // LOC_Os04g41110 // LOC_Os06g13210 // LOC_Os02g46460 // LOC_Os05g33960 // LOC_Os12g44110 // LOC_Os02g44080 // LOC_Os04g52390 // LOC_Os02g55890 // LOC_Os01g50080 // LOC_Os10g38870 // …
GO:0006810	0.0018	P	transport	136	1417	1639	24460	3.9e-05	0.0018	// LOC_Os01g67810 // LOC_Os01g73530 // LOC_Os04g46940 // LOC_Os02g47090 // LOC_Os05g11560 // LOC_Os11g05700 // LOC_Os03g37640 // LOC_Os04g53930 // LOC_Os02g37290 // LOC_Os10g28240 // LOC_Os04g13210 // LOC_Os11g36400 // LOC_Os04g41110 // LOC_Os06g13210 // LOC_Os02g46460 // LOC_Os05g33960 // LOC_Os12g44110 // LOC_Os02g44080 // LOC_Os04g52390 // LOC_Os02g55890 // LOC_Os01g50080 // LOC_Os10g38870 // …
GO:0016054	0.0022	P	organic acid catabolic process	9	1417	24	24460	5e-05	0.0022	// LOC_Os01g67030 // LOC_Os02g41650 // LOC_Os09g38520 // LOC_Os02g41680 // LOC_Os02g41670 // LOC_Os05g35290 // LOC_Os11g39220 // LOC_Os06g04070 // LOC_Os06g24704
GO:0046395	0.0022	P	carboxylic acid catabolic process	9	1417	24	24460	5e-05	0.0022	// LOC_Os01g67030 // LOC_Os02g41650 // LOC_Os09g38520 // LOC_Os02g41680 // LOC_Os02g41670 // LOC_Os05g35290 // LOC_Os11g39220 // LOC_Os06g04070 // LOC_Os06g24704
GO:0015662	0.0025	F	ATPase activity, coupled to transmembrane movement of ions, phosphorylative mechanism	14	1417	65	24460	8.9e-05	0.0025	// LOC_Os06g29380 // LOC_Os03g08070 // LOC_Os06g48720 // LOC_Os08g40530 // LOC_Os02g08018 // LOC_Os04g46940 // LOC_Os06g47550 // LOC_Os05g41580 // LOC_Os03g10640 // LOC_Os01g17010 // LOC_Os03g20949 // LOC_Os03g21680 // LOC_Os10g28240 // LOC_Os03g20970
GO:0050662	0.0039	F	coenzyme binding	42	1417	380	24460	0.00015	0.0039	// LOC_Os05g51670 // LOC_Os09g25150 // LOC_Os01g06660 // LOC_Os05g07090 // LOC_Os03g14000 // LOC_Os06g11240 // LOC_Os05g26660 // LOC_Os02g17390 // LOC_Os07g47700 // LOC_Os09g31514 // LOC_Os03g57690 // LOC_Os06g35630 // LOC_Os05g31040 // LOC_Os08g04630 // LOC_Os09g26660 // LOC_Os09g37690 // LOC_Os06g24704 // LOC_Os09g31506 // LOC_Os07g37730 // LOC_Os02g38920 // LOC_Os06g11290 // LOC_Os08g06170 // …
GO:0016491	0.006	F	oxidoreductase activity	155	1417	1995	24460	0.00023	0.006	// LOC_Os07g33580 // LOC_Os11g05380 // LOC_Os07g44130 // LOC_Os01g13480 // LOC_Os05g04450 // LOC_Os05g07090 // LOC_Os06g11240 // LOC_Os01g47760 // LOC_Os10g02380 // LOC_Os10g37110 // LOC_Os10g41020 // LOC_Os03g06920 // LOC_Os05g25640 // LOC_Os10g40934 // LOC_Os03g29240 // LOC_Os08g14570 // LOC_Os04g39980 // LOC_Os01g43700 // LOC_Os09g37690 // LOC_Os09g26880 // LOC_Os12g26290 // LOC_Os07g08840 // …
GO:0048037	0.0067	F	cofactor binding	54	1417	547	24460	0.00026	0.0067	// LOC_Os05g51670 // LOC_Os03g44150 // LOC_Os03g51740 // LOC_Os01g21160 // LOC_Os09g25150 // LOC_Os01g06660 // LOC_Os08g44340 // LOC_Os06g23684 // LOC_Os03g14000 // LOC_Os03g21960 // LOC_Os06g11240 // LOC_Os05g26660 // LOC_Os02g20360 // LOC_Os02g17390 // LOC_Os03g57690 // LOC_Os09g31514 // LOC_Os06g14740 // LOC_Os06g35630 // LOC_Os05g31040 // LOC_Os08g04630 // LOC_Os07g47700 // LOC_Os09g26660 // …
GO:0003700	0.0067	F	transcription factor activity	64	1417	682	24460	0.00027	0.0067	// LOC_Os04g45810 // LOC_Os05g50820 // LOC_Os06g41770 // LOC_Os09g29820 // LOC_Os05g39720 // LOC_Os07g44950 // LOC_Os02g45450 // LOC_Os03g64260 // LOC_Os01g14440 // LOC_Os04g23910 // LOC_Os02g08440 // LOC_Os09g35030 // LOC_Os05g45410 // LOC_Os03g10210 // LOC_Os03g06920 // LOC_Os09g28354 // LOC_Os03g09170 // LOC_Os04g46440 // LOC_Os02g43790 // LOC_Os04g52090 // LOC_Os07g47790 // LOC_Os10g41330 // …
GO:0008509	0.0067	F	anion transmembrane transporter activity	10	1417	39	24460	0.00027	0.0067	// LOC_Os12g25200 // LOC_Os02g38020 // LOC_Os01g52130 // LOC_Os12g37840 // LOC_Os10g30790 // LOC_Os02g35190 // LOC_Os04g10750 // LOC_Os08g31410 // LOC_Os03g06520 // LOC_Os09g06499
GO:0015103	0.007	F	inorganic anion transmembrane transporter activity	7	1417	18	24460	0.00029	0.007	// LOC_Os02g38020 // LOC_Os01g52130 // LOC_Os10g30790 // LOC_Os04g10750 // LOC_Os08g31410 // LOC_Os03g06520 // LOC_Os09g06499
GO:0008483	0.0072	F	transaminase activity	9	1417	32	24460	0.00031	0.0072	// LOC_Os03g12890 // LOC_Os03g44150 // LOC_Os02g02210 // LOC_Os06g23684 // LOC_Os03g21960 // LOC_Os11g42510 // LOC_Os05g39770 // LOC_Os06g35540 // LOC_Os02g20360
GO:0030528	0.0074	F	transcription regulator activity	89	1417	1037	24460	0.00032	0.0074	// LOC_Os04g45810 // LOC_Os06g41770 // LOC_Os07g44950 // LOC_Os02g56140 // LOC_Os05g45410 // LOC_Os03g06920 // LOC_Os03g09170 // LOC_Os02g04490 // LOC_Os01g48170 // LOC_Os03g06630 // LOC_Os08g36920 // LOC_Os01g51140 // LOC_Os04g46220 // LOC_Os09g35790 // LOC_Os05g38120 // LOC_Os09g29820 // LOC_Os05g39720 // LOC_Os11g05480 // LOC_Os03g64260 // LOC_Os09g35030 // LOC_Os11g01439 // LOC_Os09g28354 // …
GO:0042623	0.0081	F	ATPase activity, coupled	32	1417	274	24460	0.00036	0.0081	// LOC_Os03g08070 // LOC_Os01g73530 // LOC_Os04g46940 // LOC_Os03g10640 // LOC_Os01g17010 // LOC_Os11g05700 // LOC_Os01g07870 // LOC_Os03g17180 // LOC_Os12g31370 // LOC_Os01g68330 // LOC_Os10g28240 // LOC_Os01g40980 // LOC_Os03g20970 // LOC_Os05g41580 // LOC_Os06g47550 // LOC_Os01g18670 // LOC_Os01g25386 // LOC_Os07g36465 // LOC_Os06g29380 // LOC_Os01g50080 // LOC_Os01g50100 // LOC_Os03g20949 // …
GO:0006811	0.0085	P	ion transport	47	1417	450	24460	0.0002	0.0085	// LOC_Os02g38020 // LOC_Os03g08070 // LOC_Os07g26110 // LOC_Os02g37300 // LOC_Os08g31410 // LOC_Os03g10640 // LOC_Os02g35190 // LOC_Os06g48810 // LOC_Os10g28240 // LOC_Os12g42200 // LOC_Os12g01530 // LOC_Os07g47350 // LOC_Os11g01530 // LOC_Os05g41580 // LOC_Os06g47550 // LOC_Os08g39370 // LOC_Os04g46940 // LOC_Os07g36465 // LOC_Os02g37290 // LOC_Os02g55890 // LOC_Os12g44170 // LOC_Os02g57350 // …
GO:0009056	0.0086	P	catabolic process	46	1417	438	24460	0.00021	0.0086	// LOC_Os01g67030 // LOC_Os06g24704 // LOC_Os02g09960 // LOC_Os01g09570 // LOC_Os03g22790 // LOC_Os06g40560 // LOC_Os04g57440 // LOC_Os01g40070 // LOC_Os01g35040 // LOC_Os11g37960 // LOC_Os06g45710 // LOC_Os05g33130 // LOC_Os11g37940 // LOC_Os06g04070 // LOC_Os06g14740 // LOC_Os12g15680 // LOC_Os04g54390 // LOC_Os06g36560 // LOC_Os12g15920 // LOC_Os03g44200 // LOC_Os12g43630 // LOC_Os04g09390 // …
GO:0004842	0.0087	F	ubiquitin-protein ligase activity	16	1417	96	24460	0.0004	0.0087	// LOC_Os02g47670 // LOC_Os06g06760 // LOC_Os05g39930 // LOC_Os12g17880 // LOC_Os02g33680 // LOC_Os02g44610 // LOC_Os09g39620 // LOC_Os06g13080 // LOC_Os09g21120 // LOC_Os06g13870 // LOC_Os02g34410 // LOC_Os09g07300 // LOC_Os06g04880 // LOC_Os02g13960 // LOC_Os02g33590 // LOC_Os08g32060
GO:0030246	0.0096	F	carbohydrate binding	36	1417	327	24460	0.00045	0.0096	// LOC_Os11g44560 // LOC_Os04g12600 // LOC_Os11g10290 // LOC_Os11g03840 // LOC_Os03g18910 // LOC_Os04g09390 // LOC_Os11g03820 // LOC_Os04g53998 // LOC_Os02g48210 // LOC_Os04g28780 // LOC_Os04g53994 // LOC_Os09g28180 // LOC_Os08g40270 // LOC_Os01g47820 // LOC_Os06g22290 // LOC_Os01g63810 // LOC_Os04g01310 // LOC_Os08g03020 // LOC_Os07g04040 // LOC_Os10g35460 // LOC_Os02g03280 // LOC_Os08g20420 // …
GO:0044282	0.01	P	small molecule catabolic process	21	1417	143	24460	0.00026	0.01	// LOC_Os01g67030 // LOC_Os05g35290 // LOC_Os12g15680 // LOC_Os02g41680 // LOC_Os05g41590 // LOC_Os02g41670 // LOC_Os06g24704 // LOC_Os11g39220 // LOC_Os06g45710 // LOC_Os06g36560 // LOC_Os05g09500 // LOC_Os12g15920 // LOC_Os05g10650 // LOC_Os12g43630 // LOC_Os02g41650 // LOC_Os01g09570 // LOC_Os06g04070 // LOC_Os06g14740 // LOC_Os01g69030 // LOC_Os02g01510 // LOC_Os09g38520
GO:0019861	0.011	C	flagellum	5	1417	8	24460	0.00043	0.011	// LOC_Os05g31620 // LOC_Os01g72100 // LOC_Os01g04330 // LOC_Os05g13580 // LOC_Os05g50180
GO:0000151	0.011	C	ubiquitin ligase complex	15	1417	87	24460	0.00043	0.011	// LOC_Os02g47670 // LOC_Os06g06760 // LOC_Os05g39930 // LOC_Os12g17880 // LOC_Os02g33680 // LOC_Os02g44610 // LOC_Os09g39620 // LOC_Os06g13080 // LOC_Os09g21120 // LOC_Os06g13870 // LOC_Os02g34410 // LOC_Os06g04880 // LOC_Os02g13960 // LOC_Os02g33590 // LOC_Os08g32060
GO:0009288	0.011	C	bacterial-type flagellum	5	1417	8	24460	0.00043	0.011	// LOC_Os05g31620 // LOC_Os01g72100 // LOC_Os01g04330 // LOC_Os05g13580 // LOC_Os05g50180
GO:0042995	0.011	C	cell projection	5	1417	8	24460	0.00043	0.011	// LOC_Os05g31620 // LOC_Os01g72100 // LOC_Os01g04330 // LOC_Os05g13580 // LOC_Os05g50180
GO:0006820	0.012	P	anion transport	11	1417	48	24460	0.00031	0.012	// LOC_Os10g39980 // LOC_Os12g25200 // LOC_Os02g38020 // LOC_Os01g52130 // LOC_Os12g37840 // LOC_Os10g30790 // LOC_Os02g35190 // LOC_Os04g10750 // LOC_Os08g31410 // LOC_Os03g06520 // LOC_Os09g06499
GO:0005548	0.013	F	phospholipid transporter activity	5	1417	9	24460	0.00065	0.013	// LOC_Os03g21680 // LOC_Os03g20949 // LOC_Os01g17010 // LOC_Os06g29380 // LOC_Os03g20970
GO:0004012	0.013	F	phospholipid-translocating ATPase activity	5	1417	9	24460	0.00065	0.013	// LOC_Os03g21680 // LOC_Os03g20949 // LOC_Os01g17010 // LOC_Os06g29380 // LOC_Os03g20970
GO:0015247	0.013	F	aminophospholipid transporter activity	5	1417	9	24460	0.00065	0.013	// LOC_Os03g21680 // LOC_Os03g20949 // LOC_Os01g17010 // LOC_Os06g29380 // LOC_Os03g20970
GO:0044425	0.013	C	membrane part	85	1417	1006	24460	0.00068	0.013	// LOC_Os03g08070 // LOC_Os01g73530 // LOC_Os04g35540 // LOC_Os02g10350 // LOC_Os04g46940 // LOC_Os07g05365 // LOC_Os03g21680 // LOC_Os08g31410 // LOC_Os09g31478 // LOC_Os01g17010 // LOC_Os11g05700 // LOC_Os04g53930 // LOC_Os01g07870 // LOC_Os03g17180 // LOC_Os04g58220 // LOC_Os06g48810 // LOC_Os01g68330 // LOC_Os07g26660 // LOC_Os12g08830 // LOC_Os03g20970 // LOC_Os01g18100 // LOC_Os03g08230 // …
GO:0016020	0.013	C	membrane	164	1417	2185	24460	0.00066	0.013	// LOC_Os01g67810 // LOC_Os01g73530 // LOC_Os04g46940 // LOC_Os02g47090 // LOC_Os05g11560 // LOC_Os09g31478 // LOC_Os11g05700 // LOC_Os03g37640 // LOC_Os04g53930 // LOC_Os01g54950 // LOC_Os03g64200 // LOC_Os10g28240 // LOC_Os11g37700 // LOC_Os04g13210 // LOC_Os07g23494 // LOC_Os06g13210 // LOC_Os01g71740 // LOC_Os10g30610 // LOC_Os09g37690 // LOC_Os05g33960 // LOC_Os01g43460 // LOC_Os12g44110 // …
GO:0015698	0.014	P	inorganic anion transport	9	1417	33	24460	0.00037	0.014	// LOC_Os12g25200 // LOC_Os02g38020 // LOC_Os01g52130 // LOC_Os10g30790 // LOC_Os02g35190 // LOC_Os04g10750 // LOC_Os08g31410 // LOC_Os03g06520 // LOC_Os09g06499
GO:0048870	0.015	P	cell motility	5	1417	8	24460	0.00043	0.015	// LOC_Os05g31620 // LOC_Os01g72100 // LOC_Os01g04330 // LOC_Os05g13580 // LOC_Os05g50180
GO:0006928	0.015	P	cellular component movement	5	1417	8	24460	0.00043	0.015	// LOC_Os05g31620 // LOC_Os01g72100 // LOC_Os01g04330 // LOC_Os05g13580 // LOC_Os05g50180
GO:0001539	0.015	P	ciliary or flagellar motility	5	1417	8	24460	0.00043	0.015	// LOC_Os05g31620 // LOC_Os01g72100 // LOC_Os01g04330 // LOC_Os05g13580 // LOC_Os05g50180
GO:0051674	0.015	P	localization of cell	5	1417	8	24460	0.00043	0.015	// LOC_Os05g31620 // LOC_Os01g72100 // LOC_Os01g04330 // LOC_Os05g13580 // LOC_Os05g50180
GO:0015291	0.017	F	secondary active transmembrane transporter activity	20	1417	147	24460	0.00084	0.017	// LOC_Os10g20470 // LOC_Os02g38020 // LOC_Os08g31410 // LOC_Os12g37840 // LOC_Os03g42830 // LOC_Os03g11734 // LOC_Os10g30790 // LOC_Os01g52130 // LOC_Os07g31884 // LOC_Os04g30490 // LOC_Os04g41110 // LOC_Os03g37640 // LOC_Os12g42200 // LOC_Os03g37490 // LOC_Os11g04030 // LOC_Os03g37411 // LOC_Os04g10750 // LOC_Os03g64150 // LOC_Os03g06520 // LOC_Os09g06499
GO:0042625	0.019	F	ATPase activity, coupled to transmembrane movement of ions	15	1417	95	24460	0.00097	0.019	// LOC_Os06g29380 // LOC_Os03g08070 // LOC_Os06g48720 // LOC_Os08g40530 // LOC_Os02g08018 // LOC_Os03g20949 // LOC_Os06g47550 // LOC_Os04g46940 // LOC_Os03g10640 // LOC_Os01g17010 // LOC_Os07g36465 // LOC_Os05g41580 // LOC_Os03g21680 // LOC_Os10g28240 // LOC_Os03g20970
GO:0009063	0.021	P	cellular amino acid catabolic process	7	1417	21	24460	0.00062	0.021	// LOC_Os01g67030 // LOC_Os02g41650 // LOC_Os09g38520 // LOC_Os02g41680 // LOC_Os02g41670 // LOC_Os05g35290 // LOC_Os06g04070
GO:0009310	0.021	P	amine catabolic process	7	1417	21	24460	0.00062	0.021	// LOC_Os01g67030 // LOC_Os02g41650 // LOC_Os09g38520 // LOC_Os02g41680 // LOC_Os02g41670 // LOC_Os05g35290 // LOC_Os06g04070
GO:0015914	0.021	P	phospholipid transport	5	1417	9	24460	0.00065	0.021	// LOC_Os03g21680 // LOC_Os03g20949 // LOC_Os01g17010 // LOC_Os06g29380 // LOC_Os03g20970
GO:0050660	0.025	F	FAD binding	20	1417	153	24460	0.0013	0.025	// LOC_Os05g07090 // LOC_Os08g04630 // LOC_Os06g35630 // LOC_Os08g06170 // LOC_Os11g33120 // LOC_Os05g31040 // LOC_Os08g44340 // LOC_Os11g39220 // LOC_Os08g35860 // LOC_Os09g26660 // LOC_Os09g37690 // LOC_Os10g40570 // LOC_Os08g36480 // LOC_Os04g36720 // LOC_Os05g26660 // LOC_Os03g57690 // LOC_Os06g24704 // LOC_Os05g03480 // LOC_Os10g04860 // LOC_Os07g37730
GO:0016567	0.026	P	protein ubiquitination	15	1417	93	24460	0.0008	0.026	// LOC_Os02g47670 // LOC_Os06g06760 // LOC_Os05g39930 // LOC_Os12g17880 // LOC_Os02g33680 // LOC_Os02g44610 // LOC_Os09g39620 // LOC_Os06g13080 // LOC_Os09g21120 // LOC_Os06g13870 // LOC_Os02g34410 // LOC_Os06g04880 // LOC_Os02g13960 // LOC_Os02g33590 // LOC_Os08g32060
GO:0070647	0.027	P	protein modification by small protein conjugation or removal	15	1417	94	24460	0.00088	0.027	// LOC_Os02g47670 // LOC_Os06g06760 // LOC_Os05g39930 // LOC_Os12g17880 // LOC_Os02g33680 // LOC_Os02g44610 // LOC_Os09g39620 // LOC_Os06g13080 // LOC_Os09g21120 // LOC_Os06g13870 // LOC_Os02g34410 // LOC_Os06g04880 // LOC_Os02g13960 // LOC_Os02g33590 // LOC_Os08g32060
GO:0032446	0.027	P	protein modification by small protein conjugation	15	1417	94	24460	0.00088	0.027	// LOC_Os02g47670 // LOC_Os06g06760 // LOC_Os05g39930 // LOC_Os12g17880 // LOC_Os02g33680 // LOC_Os02g44610 // LOC_Os09g39620 // LOC_Os06g13080 // LOC_Os09g21120 // LOC_Os06g13870 // LOC_Os02g34410 // LOC_Os06g04880 // LOC_Os02g13960 // LOC_Os02g33590 // LOC_Os08g32060
GO:0030258	0.028	P	lipid modification	6	1417	16	24460	0.00093	0.028	// LOC_Os05g08810 // LOC_Os08g20420 // LOC_Os03g50325 // LOC_Os11g39220 // LOC_Os07g23740 // LOC_Os06g24704
GO:0040011	0.028	P	locomotion	5	1417	10	24460	0.00092	0.028	// LOC_Os05g31620 // LOC_Os01g72100 // LOC_Os01g04330 // LOC_Os05g13580 // LOC_Os05g50180
GO:0016211	0.031	F	ammonia ligase activity	5	1417	12	24460	0.0017	0.031	// LOC_Os02g41650 // LOC_Os02g41670 // LOC_Os05g35290 // LOC_Os03g50490 // LOC_Os02g41680
GO:0003995	0.031	F	acyl-CoA dehydrogenase activity	5	1417	12	24460	0.0017	0.031	// LOC_Os11g39220 // LOC_Os05g07090 // LOC_Os05g03480 // LOC_Os05g46480 // LOC_Os06g24704
GO:0016880	0.031	F	acid-ammonia (or amide) ligase activity	5	1417	12	24460	0.0017	0.031	// LOC_Os02g41650 // LOC_Os02g41670 // LOC_Os05g35290 // LOC_Os03g50490 // LOC_Os02g41680
GO:0022891	0.033	F	substrate-specific transmembrane transporter activity	52	1417	573	24460	0.0019	0.033	// LOC_Os02g38020 // LOC_Os03g08070 // LOC_Os04g35540 // LOC_Os04g46940 // LOC_Os03g21680 // LOC_Os03g10640 // LOC_Os01g17010 // LOC_Os02g35190 // LOC_Os06g48810 // LOC_Os10g30790 // LOC_Os10g28240 // LOC_Os07g39350 // LOC_Os03g20970 // LOC_Os01g61510 // LOC_Os06g29380 // LOC_Os04g58220 // LOC_Os07g47350 // LOC_Os05g41580 // LOC_Os06g47550 // LOC_Os04g52390 // LOC_Os04g41110 // LOC_Os12g42200 // …
GO:0030001	0.041	P	metal ion transport	26	1417	225	24460	0.0014	0.041	// LOC_Os03g08070 // LOC_Os07g26110 // LOC_Os02g37300 // LOC_Os03g10640 // LOC_Os06g48810 // LOC_Os10g28240 // LOC_Os12g01530 // LOC_Os07g47350 // LOC_Os11g01530 // LOC_Os05g41580 // LOC_Os06g47550 // LOC_Os08g39370 // LOC_Os04g46940 // LOC_Os02g37290 // LOC_Os02g57350 // LOC_Os06g14030 // LOC_Os04g52390 // LOC_Os02g39910 // LOC_Os10g38870 // LOC_Os02g37330 // LOC_Os04g57200 // LOC_Os06g48720 // …
GO:0005529	0.041	F	sugar binding	29	1417	272	24460	0.0024	0.041	// LOC_Os04g12600 // LOC_Os11g10290 // LOC_Os11g03840 // LOC_Os11g03820 // LOC_Os04g53998 // LOC_Os02g48210 // LOC_Os04g28780 // LOC_Os04g53994 // LOC_Os09g28180 // LOC_Os08g40270 // LOC_Os01g47820 // LOC_Os06g22290 // LOC_Os04g01310 // LOC_Os08g03020 // LOC_Os07g04040 // LOC_Os02g03280 // LOC_Os08g03002 // LOC_Os08g02996 // LOC_Os04g39910 // LOC_Os04g01874 // LOC_Os03g15020 // LOC_Os02g48200 // …
GO:0019787	0.045	F	small conjugating protein ligase activity	18	1417	140	24460	0.0026	0.045	// LOC_Os02g47670 // LOC_Os06g06760 // LOC_Os05g39930 // LOC_Os12g17880 // LOC_Os02g33680 // LOC_Os02g44610 // LOC_Os09g39620 // LOC_Os06g13080 // LOC_Os09g21120 // LOC_Os06g13870 // LOC_Os05g48390 // LOC_Os09g07300 // LOC_Os02g34410 // LOC_Os02g13960 // LOC_Os06g30970 // LOC_Os02g33590 // LOC_Os06g04880 // LOC_Os08g32060
